# Supplementary material for: The spatiotemporal differentiation and influencing factors of urban vitality in the border areas of China
Source: PLoS One. 2025 Sep 3;20(9):e0330856. doi: 10.1371/journal.pone.0330856 (PMC12407544; doi:10.1371/journal.pone.0330856)
Supplement: S1 Data — (XLS) [file pone.0330856.s001.xls]

## Sheet: Basic data
			Economic vitality				Social vitality				Open vitality				Cultural vitality
	City	Year	The proportion of the secondary and tertiary industries to GDP A1	Local general public budget revenue A2	Per Capita GDP A3	Total profit of large-scale enterprises A4	Social fixed assets investment B1	Number of hospital beds B2	Total retail sales of consumer goods B3	Registered urban unemployment at the end of the year B4	Import and export volume C11	Total import and export volume/GDP C2	International Tourism Receipts C3	Actually utilized foreign capital C4	Per capita public library collection D1	Technology expenditure D2	education expenditure D3	Number of college students enrolled in higher education institutions D4
1	City1	2000	81	9.92	7166	-1.1	35.2126	10138	69.98	3.83	10	41.4489	0.148	0.3696	0.56	0.1705	3.6237	1.0413
2		2010	86.27	80.2359	29893	38.3	673.887	11790	277.502	2.2	29.28	27.1932	1.64025	7.0452	0.53	0.8668	18.2424	2.4193
3		2019	81.0938	75.13	32256	29.2	228.6	11543	313.3	2.24	22.4	20.1206	0.8618	0.3527	0.605	0.7	29.4579	2.9158
4		2022	79.3	68	41730	22.1	291.96	15364	264.8	1.6934	21.837	17.7501	0.102	0.0753	0.444234	0.49	32.9	3.6222
5	City2	2000	79.3	3.6	6515	17.7731	28.5184	5141	38.0061	2.3138	0.7	5.9008	0.0157	0.051	0.22	0.0146	1.6124	0.1529
6		2010	89.83	25.2708	33524	21.66	346.167	6438	139.083	1.321	2.337	3.65197	0.10085	1.3477	0.4	0.5211	11.7197	0.3621
7		2019	89.1592	23.8	43465	56.8281	719.32	7756	302.162	1.1336	2.9	3.92527	0.226	2.27	0.89	0.4803	21.2962	0.2428
8		2022	86.4	24.41	59228	18.4231	883.28	10207	129.23	1.02	1.84807	2.46973	0.0263	2.5	1.3305	0.4107	21.8054	0.4743
9	City3	2000	78.1	4.5	6496	8.2214	22.5724	7836	54.9374	2.049	0.6993	3.52238	0.0052	0.0445	0.27	0.1195	2.7764	0.3336
10		2010	89.62	34.0235	27690	29.1193	677.751	9092	247.082	1.0949	4.9611	5.35547	0.14288	1.795	0.35	1.9529	15.9766	1.0783
11		2019	89.6381	53.3	33702	59.0684	768.78	10869	445.421	0.9107	3.98	3.78309	0.3787	1.1396	0.4809	3.0684	31.3956	1.2854
12		2022	87.5	49.4	47405	1.858	229.7	10077	174.86	1.2443	1.86464	2.28465	0.0004303	0.0336	0.883415	1.2323	33.3988	1.4454
13	City4	2000	84.0445	14.9587	5829.97	1.6077	35.897	8698	66.8703	3.053	3.072	17.2856	0.2847	0.2875	0.514992	0.0999	2.4808	0.9913
14		2010	90	41.2585	24448	31.8014	313.58	7600	257.67	2.103	15.5256	19.6777	0.66	0.6002	0.7426	0.8747	4.95	1.7884
15		2019	92.4235	58.1102	34789	196.061	821.47	9507	363.6	1.7038	21.697	20.6917	2.65347	0.0128	0.85	1.7568	36.59	3.2728
16		2022	90.87	45.66	44007	41.9131	1058.66	10684	333.68	2.6163	3.69061	3.18524	0.001895	0.0657	0.9	0.6888	31.9541	3.2872
17	City5	2000	72.8	5.1	6461	-3.7184	10.91	7409	43.7537	0.941	0.5115	2.94651	0.19	0.0435	0.18	0.0338	2.6162	1.4275
18		2010	74.45	25.9769	22083	17.253	161.726	8191	118.844	1.902	7.1	12.0399	0.13528	0.6661	0.18	0.3308	10.9176	1.0578
19		2019	62.81	33.27	32278	11.2375	273.91	11429	199.9	1.61	3.189	3.98538	0.1121	0.005	0.324675	0.543	18.1102	0.9129
20		2022	65.7	39.6315	45619.7	23.5328	424.91	13112	218.4	1.503	8.68819	9.46329	0.0001	0.016996	0.808395	1.57	20.5627	1.0263
21	City6	2000	72.4	2.9	5826	-1.7557	17.0668	4575	21.6609	2.4396	0.1067	1.20794	0.0003	0.0275	0.15	0.0188	1.7663	0.1
22		2010	73.55	15.4864	23044	12.535	153.85	6133	71.4319	1.6216	0.818	2.20616	0.10704	0.332	0.31	0.461	8.1102	0.2705
23		2019	71.0761	24.94	33981	7.0825	115.3	8552	160.3	1.23	2.7194	5.57663	0.1065	0.0145	0.568528	0.4927	14.3543	0.2896
24		2022	74.5	28.2516	47328.5	6.12979	200.021	8459	88.6	1.3754	2.80048	4.95491	0.13	0.00533504	0.674529	0.4276	13.6907	0.4254
25	City7	2000	70.6	2.4	5681	-1.6433	18.6173	6464	22.679	1.2324	0.3024	2.57673	0.0005	0.01	0.19	0.0216	2.1076	0.0103
26		2010	69.66	20.6	26215	17.0345	279.594	6298	65.1746	0.9522	10	17.0774	0.2685	0.1	0.21	0.3377	9.9959	0.1567
27		2019	59.7187	27.05	33844	3.6069	154.4	8867	93.9	0.94	2.0242	2.93114	0.3025	0.2603	0.347548	0.2724	15.7354	0.4073
28		2022	62.9	31.7253	47377.7	-9.6711	337.476	11464	91.96	2.5473	2.78278	3.61581	0.1	0.0678599	0.758026	1.2913	18.0106	0.6536
29	City8	2000	75.4	2.2	5521	-0.978	8.4	4966	25.1076	1.9367	0.25	2.46767	0.0014	0.0696	0.3	0.0389	1.2872	0.1175
30		2010	69.66	8.3204	15924	10.0628	153.569	5756	56.7	2.1556	3.02232	10.1085	0.0018	0.6	0.48	0.3432	7.2774	0.2047
31		2019	63.0187	19.34	26384	20.8341	104.16	6886	111.3	1.66	0.542	1.25133	0.0029	0	0.927936	0.214	13.0125	0.2392
32		2022	62.5	17.7675	40657	2.34926	166.948	7369	114.8	0.8715	1.54385	3.25685	0.0029	0.006721	1.57446	0.3762	17.5396	0.7821
33	City9	2000	70.1	5.1	6330	-1.5517	32.7914	8336	62.5101	2.1304	1.6561	8.10641	0.0676	0.12	0.27	0.0395	3.3874	1.3449
34		2010	71.43	20.8509	20254	35.2902	269.202	8699	208.5	2.0083	30.52	40.3132	0.3369	1.13	0.29	0.4213	16.5208	3.188
35		2019	53.0476	43.04	32788	17.5869	690.888	15422	361	1.82	7.9391	7.17891	0.2268	0.0098	0.407296	0.474	27.884	5.2525
36		2022	54.3	58.0613	41183.2	4.85941	1165.31	20419	209.638	0.8471	19.6461	16.3642	0.23	0.29377	0.575645	2.411	29.6391	4.77
37	City10	2000	86.5	10.0525	7825	1.3686	42.2734	9054	84.4121	1.3607	27.1	93.5009	1.0407	0.2	0.25	0.0443	3.5166	0.9402
38		2010	83.98	42.823	27545	26.3121	533.054	11442	265.8	1.7133	90	145.546	2.9804	1.2	0.27	2.0693	16.3839	4.7669
39		2019	78.2909	58.79	32811	9.878	1446.6	15674	662.4	2.2	49.4651	41.3618	3.5	0.0635	0.476038	1.0647	25.3227	5.3272
40		2022	75	60.4484	41489.5	1.80166	1491.49	17616	286.244	0.9442	36.8882	28.8507	0.1927	0.0324	0.604478	1.7538	30.9174	7.4923
41	City11	2000	67.8	3.2859	4625	-0.75	22.5168	5935	24.6882	0.1839	1.2784	11.9597	0.0668	0.005	0.15	0.0276	2.3065	0.1378
42		2010	55.21	15	14994	3.2714	179.312	5660	54.4	0.7092	28.549	74.0186	1	1.0004	0.19	0.3204	12.7244	0.8436
43		2019	57.4883	38.81	36478	19.7449	336.285	7677	149.967	0.88	5.6027	6.67649	2.58	0.991	0.246047	0.384	19.801	1.0653
44		2022	57.66	44.9192	52575.6	43.8883	398.568	8680	116.028	0.519	22.8401	25.0473	0.0001	0.0123262	0.456263	0.5549	23.4538	1.247
45	City12	2000	86.7299	1.575	7873.13	1.3513	14.18	2037	15.3282	0.15	0.0222	0.376984	0.0013	0	0.5597	0.01	0.5	0
46		2010	60	5.1561	18964	1.8585	51.7534	2194	34.1	0.45	0.3415	2.33043	0.00685	0.1583	0.7576	0.1173	2.1976	0.3193
47		2019	61.3276	9.5736	32744	2.6299	45.77	2404	20.246	0.56	0.3021	1.50363	0.012	0.0018	1.01918	0.1011	3.3315	0.2654
48		2022	65.17	12.8	53363.9	9.54267	76.215	2705	19.1275	0.2617	0.348439	1.50161	0.0001	0.0013	1.41558	0.1186	4.4903	0.3251
49	City13	2000	76.64	9.9828	6300	-7.217	39.1337	10507	55.3444	2.9283	10.45	47.6979	0.455	0.0637	0.19	0.0998	3.672	0.2413
50		2010	80	55.9851	23400	68.0754	645.542	10677	294.6	2.7855	23.3	16.9236	2.64318	0.845	0.24	1.5864	29.4539	1.1664
51		2019	76.6083	83.96	47116	68.2952	312.06	12584	329.6	3.4793	24.41	14.1147	5.6442	0.2918	0.675516	1.3596	53.635	0.7369
52		2022	74.7	98.7544	69819	169.233	315.8	15294	319.668	3.5498	29.12	12.7637	0.089477	0.083239	1.60588	1.3452	59.3289	2.7496
53	City14	2000	61.9403	3.1196	3804	0.1348	16.1	4238	25.2726	0.5564	0.0435	0.505719	0.0012	0.0484	0.116128	0.05	2.2	0.2631
54		2010	68	10.2464	16203	7.8285	252.2	9207	114.1	1.1345	0	0	0.0042	0.15	0.155	0.0685	15.47	0.9539
55		2019	67.0307	43.01	32310	5.6588	501.13	9025	165.482	1.2409	0.3	0.397944	0.0267	0.1663	0.61887	0.5683	36.5287	0.8196
56		2022	62.8	40.431	48507	20.2218	637.44	9747	164.176	1.3563	0.34	0.338958	0.0001	0.3176	0.714235	1.4963	38.9338	0.83
57	City15	2000	65.7708	3.9292	8200	0.5422	18.4225	2983	26.2642	0.4943	3.6658	37.9562	0.6997	0.1332	0.28488	0.0447	2.293	0.0743
58		2010	90	41.5766	35000	77.7711	647.522	2556	122.1	0.955	9.4	10.748	1.78262	0.1	0.311	0.2534	15.2102	0.7737
59		2019	84.5778	79.41	75585	37.2442	800	5557	213.457	1.274	15.24	13.1648	3.8898	0.3682	1.05388	0.7118	37.1804	1.0444
60		2022	85.2	108.257	102558	146.196	706.588	6312	206.966	1.4976	10.6	6.18525	0.05	0.1544	0.996158	0.671	36.3245	1.0794
61	City16	2000	68.986	4.8331	3380	0.7419	22.6684	3937	25.7325	0.9155	0.0604	0.472576	0.0045	0.0356	0.08	0.0723	2.1911	0.2195
62		2010	83.45	17.3344	26459	48.6924	274.877	4537	161.5	3.3198	0.8	0.954123	0.06092	0.7932	0.18	0.5589	17.8921	1.4509
63		2019	84.0974	49.86	38622	7.4266	27.58	7838	243.9	2.3618	5.13	4.37759	0.3068	0.22	0.345841	0.5927	36.8331	2.53
64		2022	82.6	62.5929	61876	94.1716	631.282	10500	230.937	2.0034	4.61	3.03468	0.0001	0.5954	1.19824	1.9442	41.6816	3.2311
65	City17	2000	91.6	15.6178	12200	8.9355	53.9492	8987	87.6487	2.0412	3.2	10.0414	0.0244	0.4	0.29	0.0716	3.4467	1.2158
66		2010	97.3	139.183	50500	188.467	1800.5	11440	730.807	3.9203	19.5	9.91626	0.1058	11	1.38	2.9227	28.1619	6.5122
67		2019	96.4487	151.82	93835	98.939	3440	16998	1576.17	5.408	27.61	7.01675	0.3582	1.81	0.844725	4.2806	53.186	7.64
68		2022	96.5	173.612	137360	460.928	3440.67	20190	1027.88	3.9489	36.3	6.45244	0.0001	0.0014	0.687272	3.9154	60.9989	8.4643
69	City18	2000	61.58	5.3612	6518	0.8169	28.9501	4238	32.2355	0.9562	1.26	8.12937	0.0022	0.3347	0.21	0.1525	2.7293	0.1184
70		2010	80.27	38.2787	36048	44.269	565.214	5971	128.8	0.8966	5.3	5.94702	0.23454	0.463	0.21	0.8524	16.2573	0.7433
71		2019	77.0265	55.69	51722	33.4466	748	7710	239.2	1.7156	40.14	31.646	0.1154	2.6	0.459902	0.6329	28.9486	1.1289
72		2022	72.9	77.5351	71118	90.2305	710.816	11467	219.5	1.6745	53.29	32.9642	0.0001	0.1926	0.605937	2.0063	33.8215	1.2314
73	City19	2000	82.7285	1.7394	10590	0.763	5.1931	803	4.3101	0.2001	0.1752	5.76711	0.0008	0.0245	0.4	0.045	0.5	0
74		2010	97	23.166	133058	21.941	175.39	763	37.4	0.285	4.4	9.73742	0.13252	0.058	0.824138	0.1217	5.25	0
75		2019	95.1813	28.75	118101	32.2667	608.85	1364	63.0077	0.3058	7	16.3521	0.4264	0.0137	2.02895	0.6765	8.7192	0.1693
76		2022	94	36.1917	150848	41.412	458.441	1490	52.3709	0.4352	7.41	12.4527	0.0001	0.0138	1.89318	0.7069	8.6991	0.2445
77	City20	2000	70.83	3.5	7700	0.6823	25.8424	3327	27.93	0.531	0.0702	0.69	0.2379	0.0125	0.34	0.0547	1.5079	0.9487
78		2010	86.62	11.9072	38300	6.1509	438.615	4920	87.5903	0.55	0.6424	1.07376	0.088473	1.0891	0.47	0.4533	9.0555	0.6265
79		2019	84.8676	37.0123	54729	4.49	2823.09	6226	255.7	0.5844	0.7861	0.877186	0.227261	0.001	0.919192	0.6539	22.9008	1.1233
80		2022	82.96	37.3	79840	37.7	1093.86	8484	310	0.6932	1.06354	0.915686	0.14	0.0001	0.999905	1.22	26.6091	1.3244
81	City21	2000	80.3089	1.8323	6894	-0.59578	12.0784	2402	11.4475	0.3302	0.4389	9.29985	0.0007	0.0058	0.19	0.9215	9.7359	0
82		2010	86	15.0435	29375	10.6945	149.207	3055	38.6696	0.3302	0.2157	0.87235	0.004431	0.0403	0.27	0.9161	10.9978	0.1494
83		2019	93.1766	49.2815	98148	87.6198	2058.7	3977	111.243	0.2438	0.9287	1.05927	0.0746	0.001	0.392857	0.4463	18.0983	0.3402
84		2022	94.7	93.89	134424	305.42	579.577	3002	109.88	0.13	2.07	1.72462	0.16	0.0028	0.4	1	18	0.339
85	City22	2000	63.9091	5.5636	7580	-0.69778	35.1117	5001	29.7628	0.95	1.9521	11.675	0.0006	0.0309	0.1	0.0138	4.3	0.2483
86		2010	70	32.73	34817	47.7934	298.821	8907	112.792	0.5679	20.762	25.1883	0.0045	0.2471	0.2	1.2215	14	1.2398
87		2019	83.765	136.109	82605	46.2243	690.12	9712	268.586	0.2205	9.0155	4.69476	0.1152	0.051	0.345473	0.0087	43.03	4.6144
88		2022	86.2	222.14	124260	532.71	1172.85	9542	244.86	0.67	10.23	3.4139	0.0001	0.0016	0.35	0.0087	45.33	6.61
89	City23	2000	62.8075	1.2929	4938	-1.35442	60.6545	13563	58.2397	0.9	6.2608	22.4049	0.0182	0.0023	0.2	0.15165	6.8	0.3212
90		2010	64	64.8482	19479	59.5802	602.014	19719	172.667	1.9445	62.2142	47.5868	0.5716	0.9955	0.483	0.6615	20	1.3102
91		2019	82.7549	93.25	42768	38.7165	851.02	16644	288.107	0.259	66.2853	38.4032	1.9614	0.1599	0.211991	2.77	68.93	2.742
92		2022	73.96	216.59	98349	71.53	2109.85	24101	438.4	0.3	16.1602	4.17654	0.0001	0.1456	0.4	2.77	68	4.73
93	City24	2000	62.8211	2.8432	6703	-0.07883	25.4626	3071	19.045	0.1	2.1515	18.4078	0.0006	0.001	0.1	0.1	3	0.1
94		2010	63	18.3366	23562	8.07854	187.882	4401	40.7014	0.1376	6.5155	12.9002	0.0529	0.0112	0.2	0.5	10	0.15
95		2019	64.4146	48.7048	54095	10.0585	758.38	5920	87.7367	0.52	7.3266	7.2558	0.0324	0.0006	0.39423	1	30	0.0253
96		2022	58.9	48.28	79144	25.46	1010.78	5331	71.42	1	20.03	16.5267	0.0001	0.0012	0.4	0.75	30.67	0.2242
97	City25	2000	62.4693	1.2093	5345	-0.21911	12.2291	2409	10.0035	0.1462	0.9183	20.8889	0.0049	0.0006	0.05	0.1	2.8	0.07
98		2010	85	15.2922	22406	23.1327	112.314	2846	32.4	0.4427	6.8596	34.4317	0.0733	0.4047	0.1	0.08479	9	0.07
99		2019	83.3408	36.8275	51524	35.0792	142.52	3711	71.7344	0.1729	11.0444	22.4642	0.7555	0	0.112633	1.03	28.3	0.0175
100		2022	84.6	35.79	59739	41.71	289.262	3825	70.74	0.2613	10.6094	19.2169	0.0001	0.0288	0.2	0.76	34.22	0.4621
101	City26	2000	57.4646	1.2521	5446	0.09593	6.8658	1639	6.02043	0.3585	4.3576	139.199	0.0005	0.0018	0.05	0.15	1.7	0.06
102		2010	62	6.3038	27374	3.84029	67.9162	2252	18.3147	0.3407	6.1045	31.4374	0.0554	0.0231	0.1	0.6	6	0.1
103		2019	80.7199	25.4866	74276	18.1493	104.4	2678	53.0976	0.2639	31.0483	60.4549	0.0305	0	0.292211	1.95	17.18	0.1852
104		2022	78.9	38.8	98664	10.37	291.78	2526	47.7	0.2072	46.4586	69.8335	0.0001	0.09	0.3	2.52	21.23	1.3337
105	City27	2000	53.8948	4.2381	4548	-0.02074	23.376	6950	18.2001	0.6	0.0123	0.0942365	0.0007	0.01	0.2	0.015	1.3	0.2
106		2010	65	42.7314	15872	22.3811	181.697	9456	60.2922	0.6921	2.6215	4.48005	0.0381	0.03	0.5	0.05	4	0.3007
107		2019	77.4438	115.745	42531	70.5124	548.5	16072	282.248	0.56	4.1629	2.34924	0.0331	0.0017	1.04463	0.106	13.4475	1.5659
108		2022	75.73	151.32	63820	126.74	945.833	15913	323.28	0.315	12.04	5.01107	0.0001	0.015	1	0.4	100.14	2.592
109	City28	2000	59.0604	0.4228	1832	-0.21076	2.54	1523	2.32232	0.4	0.2857	25.7102	4e-05	0	0.4255	0.007	0.05	0.08
110		2010	80	3.2581	7202	0.18726	31.8417	2814	8.3272	0.1971	1.0277	17.8955	0.1697	0.0876	0.376031	0.03	0.2	0.11
111		2019	88.6232	14.7539	25556	13.3443	74.18	4651	37.3854	0.0675	2.079	9.01724	0.0059	0	0.506264	0.041885	0.5765	0.0279
112		2022	87.7	18.86	34898	17.74	131.175	4981	35.69	0.13	6.05387	20.187	0.0001	0.003	0.663774	0.05	0.7	0.3818
113	City29	2000	45.7484	4.0865	2241	0.15184	19.9406	8434	16.9984	0.8114	0.6408	6.08728	0.1557	0.0015	0.1027	0.0568	2.5	0.5531
114		2010	58	19.6421	8748	1.58911	301.766	16446	73.4408	0.8	8.9446	16.8209	0.3108	0.0185	0.2	0.015	8	1.1419
115		2019	71.7713	58.1508	22647	13.212	756.83	29381	260.338	0.88	21.2137	13.9597	0.0393	0	0.3	0.026	25.04	1.6395
116		2022	69.1	74.47	28714	4.27	670.42	29673	274.47	0.9	68.1077	36.0306	0.0001	0.0062	0.4	0.03	25	3.4
117	City30	2000	44.7257	1.1295	1659	-0.45133	6.0759	4639	4.99621	0.4978	0.3528	9.31952	0.0029	0.0015	0.1027	0.005	2.2	0.2496
118		2010	65	6.3142	5181	0.8536	84.3432	10236	20.3444	0.27	0.0716	0.468318	0.0583	0.0045	0.2	0.01	7	0.528
119		2019	81.804	29.167	14923	8.36763	290.89	17608	63.67	0.38	1.1195	2.04499	0.0077	0	0.3	0.016	22.3029	1.3364
120		2022	78.1	42.18	19566	6.8	520.85	16274	71.11	0.3	2.31705	3.12794	0.0001	0.0001	0.4	1.2417	22	2.06
121	City31	2000	83.773	0.8	3500	0.125	4.7183	1123	14.9434	0.5	0.5856	18.9885	0.05	0	0.19	0.5138	3	2.7282
122		2010	76	3.4	12100	0.2276	61.392	1889	35.8697	0.5	10.74	84.1486	0.27	0	0.27	0.5139	46.3528	3.0527
123		2019	84.3644	15.6911	35200	3.7854	362.34	2236	120.907	0.1	6.7826	16.7411	0.3199	0	0.0987654	0.5406	49.672	0.1
124		2022	84.1	13.14	45342	15.06	290.512	3582	135.15	0.1	3.87707	7.75586	0.007872	0	0.1	0.6	49	0.6669
125	City32	2000	92.583	0.5	6900	0.4575	4.9975	260	5.7297	0.0723	0.0092	0.599347	0.005	0	0.19	0.2326	1.4	0.6
126		2010	89	3.5	27500	1.7559	50.662	848	12.6222	0.0681	0.009	0.113476	0.02068	0	0.27	0.2326	13.8921	3.0527
127		2019	93.2154	9.9618	72500	4.4346	174.31	1084	44.8902	0.0618	0.01	0.0400029	0.0985	0	0.5	0.3807	16.0244	0.6
128		2022	93.6	12.7	87187	8.2	172.29	1252	52.18	0.07	0.0023895	0.00830573	0.0052	0	0.463972	0.1177	16	0.2362
129	City33	2000	95.604	0.69	3033.64	0.2882	5.9857	995	12.1986	0.11	0.0274	2.03473	0.02	0	0.19	0.2368	2.2	2.7282
130		2010	92	4.82	16124.6	2.4742	55.0247	830	18.7162	0.11	0.02	0.255212	0.062	0	0.27	0.2368	22.5565	3.0527
131		2019	96.0004	19.2821	49556	5.1271	288.7	854	59.1131	0.11	0.0324	0.119035	0.02	0	1.11111	0.2055	23.1636	0.1
132		2022	95.9	12.19	68609	4.8258	255.44	1561	67.54	0.15	0.0161188	0.0480286	0.00061	0	1	0.46	26.11	0.4242
133	City34	2000	44.582	0.3	4178	0.0033	3.0537	393	4.11	0.12	0.0756	16.7727	0.0005	0	0	0.2	0.5	0
134		2010	80	1	19452.6	-0.0805	21.6118	580	4.4645	0.12	0.009	0.329683	0.0016	0	0.005	0.2	5	0
135		2019	89.0393	4.3383	51700	0.8785	104.37	791	16.8945	0.124	0.0047	0.0522614	0.0368	0	0.01	0.2251	8.5545	0.39
136		2022	89.6	5.534	65447	0.0105	57.3	860	15.9	0.15	0.000138122	0.00124224	0.001	0	0.1	0.2	8	0.4
137	City35	2000	67	0.97	1927.52	0.4424	4.1545	1071	4.4865	0.2004	0.0168	1.26994	0.005	0.0084	0.3	0.01	1	0
138		2010	88	5.8388	9881	2.5725	40	1590	14.8659	0.2004	0.0675	0.834495	0.065933	0.0758	0.651836	0.115	5.0786	0.1
139		2019	86.0475	13.08	34686	12.64	184.44	2971	42.79	0.2004	0.7	2.50842	0.43987	0	1.26212	0.0279	18.2691	0.11
140		2022	84.3	15.03	45774.7	17.28	214.55	3200	41.39	0.2792	0.325967	0.944264	0.001	0.0044	1	0.3102	19	0.11
141	City36	2000	57.6	3.9	2988	0.3763	15.3021	4645	20.7056	0.4525	0.399	4.06147	0.0779	0.0041	0.18	0.025	2.7651	0.1903
142		2010	70	28.2	10469	11.3252	211.653	6581	84.3578	0.7682	1.9422	5.03939	0.22579	0.3365	0.211758	0.3363	13.043	0.8781
143		2019	78.6776	67.22	36548	51.53	1285.04	10699	420.3	0.9603	7.01	5.03378	0.96	0.0399	0.384924	0.7069	45.5998	1.8397
144		2022	76.7	54.6	52438	129.38	1476.09	17065	529	3.5461	8.69199	4.98479	0.009257	0.1344	0.99466	0.3697	48.5	2.5558
145	City37	2000	66.6033	2.21	3631	-0.1344	10.6831	2000	16.6178	0.5	2.0804	40.5118	0.04	0.0777	0.22	0.01	0.8	0
146		2010	74	13.239	11608.3	13.6476	131.32	4461	54.3613	0.5	11.3861	54.8104	0.271247	0.2382	0.334643	0.124	8.87	0.5938
147		2019	79.8388	40.1	38914	10.22	412.5	9080	317.41	0.7186	53.79	72.2405	5.63525	0	0.516163	0.35	30.8	1.19
148		2022	78.5	29.3	44530	8.22	348.86	10123	276.28	1.006	41.6519	51.3626	0.001	0.0849	0	0.3502	25.86	2.02
149	City38	2000	60.693	3.6	2343	2.7018	24.223	4179	15.14	0.577	0.1337	1.74201	0.0725	0.0048	0.22	0.0576	3.3976	0.455
150		2010	67.06	14.514	8988	10.0618	114.5	5276	72.5787	0.6942	0.9384	2.92778	0.147244	0.211	0.240378	0.3224	16.5039	0.5864
151		2019	72.4785	46.47	29926	17.32	175.56	9580	338.4	0.9714	8.83	8.02278	1.72	0.051	0.3361	0.929	53.864	1.1379
152		2022	69.27	41.73	44723	20.96	286.93	14000	384.13	1.43	5.60497	4.05703	0.0001	0.1238	0.188982	1.2821	48.67	1.39
153	City39	2000	71.864	4.4	1980	0.3213	12.5938	2915	20.43	0.3757	0.1299	1.73348	0.0544	0.0188	0.2	0.0523	3.2738	1.1209
154		2010	70.31	30.858	9584	8.6576	235.114	5958	72.662	1.066	1.706	4.65525	0.059495	0.0127	0.265357	0.8423	17.4044	0.8259
155		2019	77.2621	49.84	33097	17.45	511.182	12360	316.1	1.1	10.78	8.49623	0.86	0.072	0.405512	1.44	45.6759	1.1688
156		2022	75.5	46.28	45168	9.4	697.21	18215	322.89	1.1073	15.8412	10.689	0.0001	0.0249	0.437422	1.0091	50.36	1.3224
157	City40	2000	62.4946	3.09	4656.75	0.0369	13.1975	2000	13.3018	0.5531	0.6405	9.92193	0.1	0.0054	0.2	0.01	1	0
158		2010	73	11.2586	12849	9.9745	111.161	4744	50.6003	0.5531	2.5305	10.6851	0.8617	0.035	0.185794	0.1816	7.9638	0.2977
159		2019	78.0457	34.74	47659	16.49	601.58	7796	312.98	2.03	17.42	21.1537	6.65722	0.1246	0.198746	0.2932	22.7671	0.5508
160		2022	77.03	33.3353	55194	15.8798	753.63	9046	271.59	2.36	65.7179	65.9558	0.013	0.0718	0.19159	0.4849	26.4187	1.1366
161	City41	2000	74.3531	10.41	3480.48	5.968	43.0817	8000	38.8045	0.7256	1.411	7.03351	0.2	0.0076	0.2	0.05	0.3	0
162		2010	84	61.2237	14450.5	52.7776	520.55	17443	153.468	0.7256	5.1859	5.39747	1.29757	0.1519	0.347789	0.8	3	1.2881
163		2019	86.3291	148.06	46475	118	2961.95	28075	885.1	0.4699	47.65	14.8605	6.21452	0.211952	0.429047	2	83.928	3.4078
164		2022	86.74	136.52	64768	114.95	2497.1	35386	939.03	0.47	46.2942	11.7066	0.001	0.189	0.5	1.21	88.95	4.07
165	City42	2000	61.9842	3.67	2164.84	1.1626	14.8578	4500	27.0672	0.239	0.2059	2.08522	0.03	0.0054	0.1	0.01	0.3	0
166		2010	78	27.45	9533	25.6327	271.03	9061	143.643	0.239	0.817	1.67672	0.04238	0.0299	0.163354	0.0789	2.99	0.3
167		2019	75.0962	63.72	29528	46.94	958.9	11456	636.44	0.3103	3.44	2.19405	1.30629	0	0.400899	0.78	82.05	1.6457
168		2022	82.9	57.58	40748	59.06	1150.6	15000	612.56	0.1838	0.790055	0.407004	0.001	0.0388	0.4	0.7708	89.96	2.1177
169	City43	2000	65.3	3.26	7200	0.1086	15.225	1327	20.94	0.2339	2.4	31.2703	0.0688	0.366	0.22	0.0034	1.0142	0
170		2010	85	22.6867	37264	52.7553	376.845	2351	52.86	0.3916	27.9642	59.0798	0.16952	0.4427	0.28	0.1355	6.1471	0.1387
171		2019	84.396	47.41	73163	15.225	719.32	2805	148.76	0.3307	116.684	114.791	0.81	0.3971	0.996314	0.3993	19.8608	0.49
172		2022	87.07	44.0594	91505	17.6	705.13	5420	131.649	0.4	108.366	81.0438	0.0002	0.3345	1.28779	0.48	21.959	0.3155
173	City44	2000	71.62	8.2	3431	6.7864	29.4617	6106	34.02	0.32	1	5.99674	0.0488	0.0352	0.29	0.0556	4.473	0.4553
174		2010	82	33.8629	16100	40.0898	639.708	11077	122.7	0.84	3.9469	4.65488	0.11464	0.3577	0.29	0.6694	26.8268	2.5744
175		2019	80.5069	94.01	34194	55.3259	1127.8	13067	386.72	0.834	37.9511	20.8149	0.48	0.5162	0.501561	2.2186	80.9768	6.62
176		2022	82.1	96.1356	48475	62.6	1656.42	28020	419.267	0.8	53.2854	22.3114	0.0005	0.1274	0.671252	2.85	81.53	7.4724
177	City45	2000	61.526	7.2	3472	11.1161	13.2096	5508	30	0.5066	3	27.0759	0.4	0.1393	0.23	0.0203	2.8468	0.039
178		2010	71	26.1595	18583	40.0092	308.842	5213	68.4	0.5303	37.3367	64.4164	0.58256	0.2051	0.28	0.4732	13.7039	1.7
179		2019	77.6188	33.74	36129	42.461	1282.6	5458	226.8	0.7071	274.464	248.98	1.83	0.6	0.396322	0.7899	37.8549	8.57
180		2022	80.8	39.5886	51843	101.2	1820.09	11225	254.792	0.7718	306.589	205.338	0.0023	0.9857	0.466292	0.88	35.9436	13.1689
			44.582	0.3	1659	-9.6711	2.54	260	2.32232	0.0618	0	0	4e-05	0	0	0.0034	0.05	0
			97.3	222.14	150848	532.71	3440.67	35386	1576.17	5.408	306.589	248.98	6.65722	11	2.02895	4.2806	100.14	13.1689
			52.718	221.84	149189	542.381	3438.13	35126	1573.84	5.3462	306.589	248.98	6.65718	11	2.02895	4.2772	100.09	13.1689
1	standardization	2000	0.690807	0.0433646	0.0369129	0.0158027	0.00950302	0.281216	0.0429888	0.295163	0.032617	0.166475	0.0222256	0.0336	0.276005	0.0390676	0.0357049	0.0790727
2		2010	0.790773	0.360331	0.18925	0.0884454	0.195265	0.328247	0.174846	0.600052	0.0955025	0.109218	0.246382	0.640473	0.261219	0.201861	0.18176	0.183713
3		2019	0.692586	0.337315	0.205089	0.0716675	0.0657509	0.321215	0.197591	0.59257	0.073062	0.0808123	0.129448	0.0320636	0.298184	0.162864	0.293815	0.221416
4		2022	0.65856	0.305175	0.268592	0.0585771	0.0841796	0.429995	0.166775	0.694811	0.0712257	0.0712913	0.0153158	0.00684545	0.218948	0.113766	0.328205	0.275057
5		2000	0.65856	0.0148756	0.0325493	0.0505995	0.00755598	0.138957	0.022673	0.578766	0.00228319	0.0236999	0.00235235	0.00463636	0.108431	0.00261854	0.01561	0.0116107
6		2010	0.858303	0.112562	0.213588	0.0577658	0.099946	0.175881	0.0868962	0.764468	0.00762258	0.0146677	0.015143	0.122518	0.197146	0.121037	0.116592	0.0274966
7		2019	0.845578	0.105932	0.280222	0.122606	0.20848	0.213403	0.190514	0.799521	0.00945892	0.0157654	0.0339423	0.206364	0.438651	0.111498	0.212271	0.0184374
8		2022	0.793239	0.108682	0.38588	0.0517979	0.256169	0.283181	0.0806355	0.82077	0.00602783	0.0099194	0.00394461	0.227273	0.655759	0.0952258	0.217358	0.0360167
9		2000	0.635798	0.0189326	0.032422	0.0329888	0.00582655	0.215681	0.0334309	0.628297	0.0022809	0.0141473	0.000775103	0.00404545	0.133074	0.0271439	0.0272395	0.0253324
10		2010	0.854319	0.152017	0.174483	0.0715187	0.196389	0.251438	0.155517	0.80676	0.0161816	0.0215097	0.0214565	0.163182	0.172503	0.455789	0.159123	0.0818823
11		2019	0.854662	0.238911	0.214781	0.126737	0.222866	0.302027	0.281539	0.841214	0.0129816	0.0151944	0.0568799	0.1036	0.237019	0.71659	0.313174	0.0976088
12		2022	0.814105	0.221331	0.306631	0.0212565	0.0660709	0.27948	0.109628	0.778815	0.00608189	0.00917605	5.86284e-05	0.00305455	0.435405	0.287314	0.333188	0.109759
13		2000	0.748559	0.0660778	0.0279576	0.020795	0.00970209	0.240221	0.0410129	0.4405	0.0100199	0.069426	0.0427598	0.0261364	0.253822	0.0225615	0.0242861	0.0752758
14		2010	0.861527	0.184631	0.152753	0.0764638	0.0904679	0.208962	0.162245	0.618196	0.0506398	0.0790334	0.0991351	0.0545636	0.366002	0.203708	0.0489559	0.135805
15		2019	0.907499	0.260594	0.222067	0.379313	0.238191	0.263252	0.229551	0.692866	0.070769	0.0831059	0.398582	0.00116364	0.418936	0.409941	0.365071	0.248525
16		2022	0.87803	0.204472	0.283855	0.0951069	0.307179	0.29676	0.21054	0.522184	0.0120376	0.0127932	0.000278647	0.00597273	0.44358	0.160245	0.318754	0.249618
17		2000	0.535263	0.0216372	0.0321874	0.0109751	0.00243447	0.203524	0.0263249	0.835547	0.00166836	0.0118343	0.0285346	0.00395455	0.0887159	0.00710745	0.0256389	0.108399
18		2010	0.566561	0.115745	0.1369	0.0496406	0.0463002	0.225787	0.0740361	0.655793	0.023158	0.0483571	0.0203149	0.0605545	0.0887159	0.0765454	0.108578	0.0803256
19		2019	0.345764	0.148621	0.205236	0.0385496	0.0789296	0.31797	0.125538	0.710411	0.0104016	0.0160069	0.016833	0.000454545	0.160021	0.126157	0.18044	0.0693224
20		2022	0.400584	0.177297	0.294665	0.0612188	0.122849	0.365883	0.137293	0.730425	0.0283382	0.0380083	9.01283e-06	0.00154509	0.398431	0.366268	0.204943	0.0779336
21		2000	0.527675	0.0117202	0.027931	0.0145938	0.00422521	0.122843	0.0122875	0.555235	0.000348023	0.00485154	3.90556e-05	0.0025	0.0739299	0.00360049	0.0171476	0.00759365
22		2010	0.549489	0.0684565	0.143342	0.0409419	0.0440094	0.167198	0.0439113	0.708241	0.00266807	0.00886079	0.0160729	0.0301818	0.152789	0.106986	0.0805295	0.0205408
23		2019	0.502562	0.111071	0.216651	0.030889	0.0327969	0.236064	0.100377	0.78149	0.00886986	0.0223979	0.0159918	0.00131818	0.280208	0.114397	0.142914	0.0219912
24		2022	0.56751	0.125999	0.306118	0.0291324	0.0574385	0.233417	0.0548197	0.754293	0.00913433	0.0199009	0.0195218	0.000485004	0.332453	0.099177	0.136284	0.0323034
25		2000	0.493531	0.00946628	0.0269591	0.014801	0.00467618	0.176621	0.0129344	0.781041	0.000986337	0.0103492	6.90983e-05	0.000909091	0.0936446	0.00425512	0.0205575	0.000782146
26		2010	0.4757	0.0915074	0.164597	0.0492377	0.0805828	0.171895	0.0399355	0.833452	0.032617	0.0685897	0.0403264	0.00909091	0.103502	0.0781586	0.0993696	0.0118992
27		2019	0.287126	0.120582	0.215733	0.0244809	0.0441694	0.245032	0.0581872	0.835734	0.00660233	0.0117726	0.0454337	0.0236636	0.171295	0.0628916	0.156713	0.0309289
28		2022	0.347471	0.141658	0.306449	0	0.0974181	0.318966	0.0569546	0.53509	0.00907657	0.0145225	0.0150154	0.00616908	0.373605	0.301108	0.179444	0.0496321
29		2000	0.584582	0.00856473	0.0258866	0.0160277	0.00170442	0.133975	0.0144775	0.649302	0.000815424	0.00991111	0.000204291	0.00632727	0.14786	0.00829982	0.0123609	0.00892254
30		2010	0.4757	0.036154	0.095617	0.0363838	0.0439276	0.156465	0.0345509	0.608357	0.00985789	0.0405997	0.000264376	0.0545455	0.236576	0.0794445	0.072209	0.0155442
31		2019	0.349723	0.0858276	0.165729	0.0562431	0.0295568	0.188635	0.069243	0.701059	0.00176784	0.00502585	0.000429611	0	0.457348	0.0492378	0.129508	0.018164
32		2022	0.339883	0.0787392	0.2614	0.0221622	0.047819	0.202386	0.0714668	0.848547	0.00503558	0.0130808	0.000429611	0.000611	0.776	0.0871598	0.174739	0.0593899
33		2000	0.484047	0.0216372	0.0313093	0.0149699	0.0087988	0.229915	0.0382425	0.613071	0.0054017	0.0325585	0.0101484	0.0109091	0.133074	0.0084401	0.033344	0.102127
34		2010	0.509275	0.0926384	0.124641	0.0828961	0.0775603	0.240249	0.131003	0.63591	0.099547	0.161914	0.050601	0.102727	0.142931	0.0977041	0.16456	0.242086
35		2019	0.160582	0.192661	0.208655	0.0502562	0.20021	0.431646	0.227899	0.671131	0.0258949	0.0288333	0.0340625	0.000890909	0.200743	0.110025	0.27809	0.398856
36		2022	0.184339	0.260374	0.264927	0.0267902	0.3382	0.573905	0.131726	0.853111	0.0640796	0.0657251	0.0345432	0.0267064	0.283716	0.562892	0.295625	0.362217
37		2000	0.795136	0.0439619	0.0413301	0.0203541	0.0115567	0.250356	0.0521588	0.757042	0.088392	0.375536	0.156321	0.0181818	0.123217	0.00956233	0.0346348	0.0713955
38		2010	0.747335	0.191683	0.173511	0.066343	0.154303	0.31834	0.16741	0.691089	0.293553	0.584569	0.447691	0.109091	0.133074	0.483003	0.163192	0.361982
39		2019	0.639419	0.263658	0.208809	0.0360431	0.420014	0.43882	0.419405	0.600052	0.16134	0.166125	0.525742	0.00577273	0.234623	0.24813	0.2525	0.404529
40		2022	0.576994	0.271134	0.26698	0.0211526	0.433069	0.494107	0.1804	0.834948	0.120318	0.115876	0.0289402	0.00294545	0.297927	0.40924	0.308396	0.568939
41		2000	0.440418	0.0134597	0.0198808	0.016448	0.00581037	0.161561	0.014211	0.977161	0.00416975	0.0480349	0.0100283	0.000454545	0.0739299	0.00565791	0.0225447	0.010464
42		2010	0.2016	0.066264	0.0893833	0.0238624	0.0514153	0.153732	0.0330895	0.878905	0.0931182	0.297288	0.150208	0.0909455	0.0936446	0.0741139	0.12663	0.06406
43		2019	0.244818	0.173594	0.233389	0.0542349	0.0970718	0.211154	0.0938112	0.846957	0.0182743	0.0268154	0.387545	0.0900909	0.121268	0.0889834	0.197332	0.0808951
44		2022	0.248074	0.201132	0.341289	0.0987487	0.115187	0.239708	0.072247	0.914481	0.0744976	0.1006	9.01283e-06	0.00112056	0.224877	0.128939	0.233828	0.0946928
45		2000	0.799496	0.00574739	0.0416528	0.0203222	0.00338556	0.0505893	0.00826376	0.983502	7.24097e-05	0.00151412	0.000189269	0	0.275857	0.00154307	0.00449595	0
46		2010	0.292461	0.0218901	0.115994	0.0212574	0.014314	0.0550589	0.0201911	0.927388	0.00111387	0.00935991	0.00102296	0.0143909	0.373395	0.0266296	0.0214567	0.0242465
47		2019	0.317644	0.0418031	0.20836	0.0226796	0.0125737	0.0610374	0.0113885	0.906812	0.000985359	0.00603918	0.00179656	0.000163636	0.502322	0.022842	0.0327855	0.0201535
48		2022	0.39053	0.0563469	0.346573	0.0354249	0.0214288	0.0696066	0.0106778	0.962609	0.0011365	0.00603104	9.01283e-06	0.000118182	0.69769	0.0269335	0.0443631	0.024687
49		2000	0.608103	0.0436477	0.0311082	0.00452468	0.0106435	0.291721	0.0336895	0.463825	0.0340847	0.191574	0.0683412	0.00579091	0.0936446	0.0225381	0.0361874	0.0183235
50		2010	0.671839	0.251015	0.145728	0.143343	0.187021	0.296561	0.185709	0.490535	0.0759975	0.0679717	0.397036	0.0768182	0.118288	0.370102	0.293775	0.0885723
51		2019	0.607502	0.377119	0.304694	0.143748	0.0900258	0.350851	0.207948	0.360761	0.079618	0.0566901	0.84783	0.0265273	0.332939	0.317077	0.535368	0.0559576
52		2022	0.571304	0.443808	0.45687	0.32985	0.0911136	0.428002	0.201637	0.347574	0.0949806	0.0512639	0.0134347	0.00756718	0.791484	0.31371	0.592256	0.208795
53		2000	0.329266	0.0127101	0.0143777	0.0180794	0.00394401	0.113249	0.0145823	0.907486	0.000141884	0.00203117	0.000174248	0.0044	0.0572357	0.010895	0.0214807	0.0199789
54		2010	0.444212	0.0448359	0.0974871	0.0322644	0.0726151	0.254712	0.0710221	0.799353	0	0	0.000624889	0.0136364	0.0763943	0.0152202	0.154061	0.0724358
55		2019	0.425826	0.192526	0.205451	0.0282641	0.145018	0.24953	0.10367	0.779451	0.000978509	0.0015983	0.0040047	0.0151182	0.30502	0.132072	0.364459	0.0622375
56		2022	0.345574	0.180901	0.314018	0.0551142	0.184665	0.270085	0.102839	0.757865	0.00110898	0.00136139	9.01283e-06	0.0288727	0.352022	0.349037	0.388488	0.0630273
57		2000	0.401928	0.0163595	0.0438437	0.0188305	0.00461952	0.0775209	0.0152124	0.919101	0.0119567	0.152447	0.105099	0.0121091	0.140408	0.00965585	0.0224098	0.00564208
58		2010	0.861527	0.186065	0.223482	0.161219	0.187597	0.0653647	0.0761051	0.832928	0.0306599	0.043168	0.267768	0.00909091	0.153281	0.0584495	0.151466	0.0587521
59		2019	0.758675	0.356608	0.495519	0.0864988	0.231946	0.1508	0.134152	0.77326	0.0497083	0.0528752	0.584295	0.0334727	0.519419	0.165622	0.37097	0.0793081
60		2022	0.770477	0.486641	0.676317	0.287376	0.204777	0.172294	0.130028	0.731435	0.034574	0.0248424	0.00750468	0.0140364	0.490973	0.156083	0.362419	0.0819658
61		2000	0.462915	0.0204341	0.0115357	0.0191987	0.00585447	0.10468	0.0148745	0.840316	0.000197006	0.00189805	0.000669953	0.00323636	0.0394293	0.0161087	0.0213917	0.0166681
62		2010	0.737281	0.0767869	0.166232	0.107606	0.0792108	0.121762	0.101139	0.390595	0.00260936	0.00383213	0.00914501	0.0721091	0.0887159	0.129875	0.178261	0.110176
63		2019	0.749561	0.223404	0.24776	0.0315234	0.00728304	0.215738	0.153495	0.569788	0.0167325	0.0175821	0.0460796	0.02	0.170453	0.137777	0.3675	0.192119
64		2022	0.721158	0.280801	0.403629	0.191457	0.182873	0.291522	0.145259	0.636826	0.0150364	0.0121885	9.01283e-06	0.0541273	0.590572	0.453755	0.415942	0.245358
65		2000	0.891877	0.0690489	0.0706553	0.0343054	0.0149527	0.248448	0.0542152	0.629756	0.0104374	0.0403302	0.00365921	0.0363636	0.142931	0.015945	0.0339365	0.0923236
66		2010	1	0.62605	0.327377	0.365311	0.522948	0.318283	0.462869	0.278272	0.0636031	0.0398276	0.0158866	1	0.680155	0.682526	0.280866	0.494514
67		2019	0.983851	0.683015	0.617847	0.200247	0.999806	0.476513	1	0	0.0900554	0.028182	0.0538006	0.164545	0.416337	1	0.530882	0.580155
68		2022	0.984825	0.78125	0.909591	0.867655	1	0.567386	0.651624	0.272923	0.1184	0.0259155	9.01283e-06	0.000127273	0.338733	0.914617	0.608941	0.642749
69		2000	0.322432	0.0228146	0.0325694	0.019337	0.00768154	0.113249	0.0190064	0.832704	0.00410974	0.0326507	0.000324462	0.0304273	0.103502	0.0348593	0.0267689	0.00899088
70		2010	0.67696	0.171199	0.230506	0.0994506	0.163657	0.162586	0.0803622	0.843852	0.017287	0.0238856	0.0352251	0.0420909	0.103502	0.198494	0.161927	0.0564436
71		2019	0.615436	0.249684	0.335568	0.0794971	0.216822	0.212094	0.150509	0.690659	0.130925	0.127103	0.0173287	0.236364	0.22667	0.147176	0.288726	0.0857247
72		2022	0.53716	0.348157	0.465577	0.184191	0.206006	0.319051	0.137992	0.698346	0.173816	0.132397	9.01283e-06	0.0175091	0.298646	0.468274	0.337411	0.0935082
73		2000	0.723596	0.00648846	0.0598637	0.0192376	0.00077167	0.0154586	0.00126301	0.974131	0.000571449	0.023163	0.000114162	0.00222727	0.197146	0.00972599	0.00449595	0
74		2010	0.994309	0.103074	0.880755	0.0582839	0.0502745	0.0143199	0.0222879	0.958251	0.0143515	0.0391093	0.0199003	0.00527273	0.40619	0.0276583	0.0519532	0
75		2019	0.959811	0.128246	0.7805	0.0773216	0.176349	0.0314297	0.0385587	0.95436	0.0228319	0.0656766	0.0640451	0.00124545	1	0.157369	0.086614	0.012856
76		2022	0.937403	0.161791	1	0.094183	0.132602	0.0350168	0.0318002	0.930156	0.0241692	0.0500151	9.01283e-06	0.00125455	0.933086	0.164477	0.0864132	0.0185665
77		2000	0.497894	0.0144248	0.0404923	0.0190888	0.00677764	0.0873142	0.0162708	0.912237	0.000228971	0.00277131	0.0357298	0.00113636	0.167575	0.0119938	0.0145659	0.0720409
78		2010	0.797412	0.0523224	0.245601	0.0291714	0.126835	0.132665	0.0541781	0.908683	0.00209531	0.00431264	0.0132839	0.0990091	0.231647	0.105186	0.089974	0.0475742
79		2019	0.764171	0.16549	0.355723	0.0261091	0.820375	0.169846	0.160993	0.902248	0.00256402	0.00352312	0.0341317	9.09091e-05	0.453039	0.152085	0.228303	0.0852995
80		2022	0.727986	0.166787	0.52404	0.0873391	0.317417	0.234129	0.195494	0.881897	0.00346893	0.00367775	0.0210239	9.09091e-06	0.492819	0.284438	0.265352	0.10057
81		2000	0.677699	0.00690723	0.0350897	0.0167324	0.0027743	0.0609805	0.00579801	0.949796	0.00143156	0.0373519	9.91411e-05	0.000527273	0.0936446	0.21465	0.0967719	0
82		2010	0.785652	0.0664601	0.185778	0.0375485	0.042659	0.0795707	0.0230946	0.949796	0.000703548	0.0035037	0.000659589	0.00366364	0.133074	0.213387	0.10938	0.0113449
83		2019	0.921784	0.220797	0.646757	0.179377	0.598047	0.105819	0.0692069	0.965957	0.00302914	0.00425445	0.0111999	9.09091e-05	0.193626	0.103549	0.180321	0.0258336
84		2022	0.950681	0.421881	0.889911	0.58094	0.167835	0.0780618	0.0683407	0.987243	0.00675171	0.00692676	0.0240282	0.000254545	0.197146	0.233003	0.179339	0.0257425
85		2000	0.366613	0.023727	0.0396879	0.0165443	0.00947368	0.134971	0.0174353	0.833863	0.00636716	0.0468914	8.41197e-05	0.00280909	0.0492866	0.0024315	0.0424618	0.018855
86		2010	0.48215	0.146186	0.222255	0.105949	0.0861751	0.246171	0.0701912	0.905335	0.0677193	0.101166	0.000669953	0.0224636	0.0985732	0.284789	0.139375	0.0941461
87		2019	0.743256	0.612193	0.542574	0.103056	0.199987	0.269088	0.16918	0.970315	0.0294058	0.018856	0.0172986	0.00463636	0.170272	0.00123913	0.429414	0.350401
88		2022	0.789446	1	0.821783	1	0.340392	0.264249	0.154105	0.886237	0.0333672	0.0137116	9.01283e-06	0.000145455	0.172503	0.00123913	0.452393	0.50194
89		2000	0.345717	0.00447575	0.0219788	0.0153336	0.016903	0.378722	0.0355292	0.843216	0.0204208	0.0899871	0.00272788	0.000209091	0.0985732	0.0346605	0.0674393	0.0243908
90		2010	0.368337	0.290967	0.119446	0.12768	0.174361	0.553977	0.108235	0.647843	0.202924	0.191127	0.0858562	0.0905	0.238054	0.153862	0.199321	0.099492
91		2019	0.724095	0.418996	0.27555	0.0892133	0.246786	0.466435	0.181584	0.963114	0.216203	0.154242	0.294623	0.0145364	0.104483	0.646825	0.688181	0.208218
92		2022	0.557267	0.974982	0.648104	0.149712	0.612924	0.678728	0.277078	0.955445	0.0527097	0.0167746	9.01283e-06	0.0132364	0.197146	0.646825	0.678889	0.35918
93		2000	0.345974	0.0114641	0.0338095	0.0176855	0.00666718	0.0800262	0.0106254	0.992855	0.00701754	0.073933	8.41197e-05	9.09091e-05	0.0492866	0.0225849	0.0294735	0.00759365
94		2010	0.349368	0.0813045	0.146814	0.0327254	0.0539078	0.11789	0.0243856	0.985822	0.0212516	0.0518122	0.0079403	0.00101818	0.0985732	0.116104	0.0994105	0.0113905
95		2019	0.376201	0.218197	0.351474	0.036376	0.219841	0.161134	0.0542712	0.914294	0.0238971	0.0291421	0.00486092	5.45455e-05	0.194303	0.233003	0.299231	0.00192119
96		2022	0.271595	0.216282	0.519375	0.064772	0.293253	0.144366	0.0439037	0.824511	0.0653318	0.0663779	9.01283e-06	0.000109091	0.197146	0.174553	0.305925	0.017025
97		2000	0.339301	0.0040989	0.0247069	0.0174268	0.00281813	0.0611798	0.00488055	0.984213	0.00299522	0.083898	0.000730039	5.45455e-05	0.0246433	0.0225849	0.0274753	0.00531555
98		2010	0.766683	0.0675811	0.139065	0.060481	0.0319283	0.0736207	0.019111	0.928753	0.0223739	0.138291	0.0110047	0.0367909	0.0492866	0.0190288	0.0894195	0.00531555
99		2019	0.735211	0.164657	0.33424	0.0825072	0.040714	0.0982463	0.0441035	0.979219	0.0360235	0.090225	0.11348	0	0.0555131	0.240017	0.282246	0.00132889
100		2022	0.759095	0.15998	0.389305	0.0947325	0.0833947	0.101492	0.0434717	0.962684	0.0346046	0.0771828	9.01283e-06	0.00261818	0.0985732	0.176891	0.341393	0.0350903
101		2000	0.244367	0.00429183	0.0253839	0.0180077	0.00125819	0.0392587	0.00234973	0.944503	0.0142132	0.559079	6.90983e-05	0.000163636	0.0246433	0.0342748	0.0164852	0.00455619
102		2010	0.330399	0.0270636	0.172365	0.0249112	0.0190151	0.0567101	0.0101613	0.947832	0.019911	0.126265	0.00831583	0.0021	0.0492866	0.139484	0.0594465	0.00759365
103		2019	0.685494	0.113535	0.486745	0.0512931	0.0296266	0.0688379	0.0322619	0.962197	0.10127	0.242811	0.00457551	0	0.144021	0.455111	0.171146	0.0140634
104		2022	0.650973	0.173549	0.650215	0.0369502	0.0841272	0.0645106	0.0288324	0.972803	0.151534	0.280479	9.01283e-06	0.00818182	0.14786	0.588376	0.21161	0.101276
105		2000	0.176652	0.017752	0.0193647	0.0177926	0.00606028	0.190457	0.0100885	0.89933	4.01189e-05	0.000378491	9.91411e-05	0.000909091	0.0985732	0.00271205	0.0124888	0.0151873
106		2010	0.387306	0.19127	0.0952684	0.0590953	0.0521088	0.2618	0.0368333	0.882103	0.00855054	0.0179936	0.00571714	0.00272727	0.246433	0.010895	0.0394645	0.0228341
107		2019	0.62335	0.520398	0.273961	0.147836	0.158796	0.450151	0.177861	0.906812	0.0135781	0.00943549	0.00496607	0.000154545	0.514861	0.0239877	0.133855	0.118909
108		2022	0.590842	0.680761	0.416659	0.251504	0.274362	0.445624	0.203932	0.952639	0.0392708	0.0201264	9.01283e-06	0.00136364	0.492866	0.0927242	1	0.196827
109		2000	0.274639	0.000553552	0.0011596	0.0174422	0	0.0359563	0	0.93674	0.000931867	0.103262	0	0	0.209715	0.000841672	0	0.00607492
110		2010	0.671839	0.0133344	0.0371542	0.0181761	0.00852258	0.0727097	0.00381542	0.974692	0.00335205	0.0718755	0.0254853	0.00796364	0.185333	0.00621902	0.00149865	0.00835301
111		2019	0.835411	0.0651546	0.160179	0.0424341	0.0208369	0.125007	0.0222786	0.998934	0.00678107	0.0362168	0.000880253	0	0.24952	0.00899771	0.00526027	0.00211863
112		2022	0.817899	0.0836639	0.222798	0.0505384	0.0374144	0.134402	0.0212014	0.987243	0.0197459	0.0810789	9.01283e-06	0.000272727	0.327152	0.010895	0.00649416	0.0289926
113		2000	0.0221235	0.0170686	0.00390109	0.0181108	0.00506107	0.232705	0.00932499	0.859788	0.0020901	0.0244489	0.0233823	0.000136364	0.0506174	0.0124848	0.024478	0.0420005
114		2010	0.254523	0.0871894	0.0475169	0.0207607	0.0870316	0.460798	0.0451877	0.861921	0.0291746	0.0675593	0.0466804	0.00168182	0.0985732	0.00271205	0.0794285	0.0867119
115		2019	0.515749	0.260777	0.140681	0.0421901	0.21939	0.829044	0.16394	0.846957	0.0691927	0.0560677	0.00589739	0	0.14786	0.00528383	0.249675	0.124498
116		2022	0.465078	0.33434	0.181347	0.0257035	0.194257	0.837357	0.172919	0.843216	0.222147	0.144713	9.01283e-06	0.000563636	0.197146	0.00621902	0.249276	0.258184
117		2000	0.00272585	0.00373918	0	0.0169987	0.00102844	0.124665	0.00169895	0.918447	0.00115073	0.0374309	0.000429611	0.000136364	0.0506174	0.000374076	0.0214807	0.0189537
118		2010	0.387306	0.0271105	0.0236076	0.0194046	0.023793	0.284006	0.011451	0.961056	0.000233537	0.00188095	0.00875145	0.000409091	0.0985732	0.00154307	0.0694375	0.0400945
119		2019	0.706058	0.130125	0.0889074	0.0332584	0.0838684	0.493879	0.0389795	0.940481	0.00365147	0.00821349	0.00115064	0	0.14786	0.00294585	0.222329	0.101482
120		2022	0.635798	0.188785	0.120029	0.0303681	0.150754	0.455902	0.0437068	0.955445	0.00755751	0.012563	9.01283e-06	9.09091e-06	0.197146	0.289512	0.219303	0.156429
121		2000	0.743408	0.00225388	0.0123401	0.0180613	0.000633572	0.0245687	0.00801927	0.918035	0.00191005	0.0762654	0.00750468	0	0.0936446	0.11933	0.0294735	0.20717
122		2010	0.595963	0.013974	0.0699851	0.0182505	0.0171175	0.0463759	0.0213156	0.918035	0.0350306	0.337974	0.0405517	0	0.133074	0.119354	0.462612	0.231811
123		2019	0.754626	0.0693793	0.224822	0.02481	0.10465	0.0562546	0.0753473	0.992855	0.0221228	0.0672389	0.0480474	0	0.0486781	0.125596	0.495774	0.00759365
124		2022	0.749611	0.0578796	0.292803	0.0455973	0.0837586	0.0945738	0.0843969	0.992855	0.0126458	0.0311506	0.00117647	0	0.0492866	0.139484	0.48906	0.050642
125		2000	0.910524	0.000901551	0.0351299	0.0186743	0.000714779	0	0.002165	0.998036	3.00076e-05	0.00240721	0.00074506	0	0.0936446	0.0535865	0.0134879	0.0455619
126		2010	0.842558	0.0144248	0.17321	0.0210682	0.0139966	0.0167397	0.00654441	0.998822	2.93553e-05	0.000455766	0.00310041	0	0.133074	0.0535865	0.138297	0.231811
127		2019	0.92252	0.043553	0.474841	0.026007	0.0499604	0.0234584	0.0270471	1	3.2617e-05	0.000160667	0.01479	0	0.246433	0.0882119	0.1596	0.0455619
128		2022	0.929815	0.0558961	0.573286	0.0329493	0.0493728	0.0282412	0.0316789	0.998466	7.79383e-06	3.33591e-05	0.000775103	0	0.228676	0.0267231	0.159357	0.0179362
129		2000	0.967829	0.00175802	0.00921407	0.0183622	0.0010022	0.0209247	0.00627526	0.990984	8.93705e-05	0.00817226	0.00299827	0	0.0936446	0.0545684	0.0214807	0.20717
130		2010	0.899465	0.020375	0.0969617	0.0223926	0.0152655	0.0162273	0.0104165	0.990984	6.52339e-05	0.00102503	0.00930724	0	0.133074	0.0545684	0.224863	0.231811
131		2019	0.975349	0.0855666	0.321049	0.0272838	0.0832314	0.0169106	0.0360841	0.990984	0.000105679	0.00047809	0.00299827	0	0.547629	0.0472505	0.230928	0.00759365
132		2022	0.973444	0.0535972	0.44876	0.0267283	0.0735575	0.0370381	0.0414384	0.983502	5.25746e-05	0.000192902	8.56218e-05	0	0.492866	0.106752	0.260366	0.0322123
133		2000	0	0	0.0168846	0.0178369	0.000149413	0.00378637	0.00113587	0.989114	0.000246584	0.0673656	6.90983e-05	0	0	0.0459646	0.00449595	0
134		2010	0.671839	0.00315543	0.119269	0.0176824	0.00554715	0.00911006	0.00136111	0.989114	2.93553e-05	0.00132414	0.000234333	0	0.00246433	0.0459646	0.0494555	0
135		2019	0.843304	0.0182037	0.33542	0.0194505	0.0296179	0.015117	0.00925897	0.988366	1.533e-05	0.000209902	0.00552186	0	0.00492866	0.051833	0.0849685	0.0296152
136		2022	0.85394	0.0235936	0.427565	0.0178502	0.0159273	0.0170814	0.00862708	0.983502	4.50511e-07	4.98931e-06	0.000144205	0	0.0492866	0.0459646	0.0794285	0.0303746
137		2000	0.425243	0.00302019	0.00179986	0.0186465	0.000469587	0.0230883	0.00137509	0.974075	5.47965e-05	0.00510058	0.00074506	0.000763636	0.14786	0.00154307	0.00949146	0
138		2010	0.82359	0.0249675	0.0551113	0.0225738	0.0108955	0.0378637	0.00797002	0.974075	0.000220165	0.00335166	0.00989803	0.00689091	0.321268	0.0260918	0.0502408	0.00759365
139		2019	0.786552	0.0576091	0.221377	0.0411355	0.0529067	0.0771793	0.0257126	0.974075	0.00228319	0.0100748	0.0660685	0	0.622056	0.00572805	0.182027	0.00835301
140		2022	0.753405	0.0663992	0.295704	0.0496903	0.0616644	0.0836987	0.0248231	0.959336	0.0010632	0.00379254	0.000144205	0.0004	0.492866	0.0717292	0.18933	0.00835301
141		2000	0.246936	0.0162279	0.00890816	0.0185246	0.00371193	0.124836	0.0116805	0.92692	0.00130142	0.0163125	0.0116956	0.000372727	0.0887159	0.00505003	0.0271266	0.0144507
142		2010	0.48215	0.125766	0.0590526	0.0387113	0.0608217	0.179952	0.0521243	0.867869	0.00633487	0.0202402	0.0339108	0.0305909	0.104368	0.0778313	0.129813	0.0666798
143		2019	0.646754	0.301659	0.233858	0.112838	0.373023	0.297187	0.265577	0.831937	0.0228645	0.0202176	0.144199	0.00362727	0.189716	0.164477	0.455088	0.1397
144		2022	0.609241	0.244771	0.340367	0.256372	0.428591	0.478421	0.334644	0.348266	0.0283506	0.0200209	0.00138452	0.0122182	0.490234	0.0856401	0.484064	0.194078
145		2000	0.417718	0.00860981	0.0132181	0.017583	0.00236847	0.049536	0.00908316	0.918035	0.00678563	0.162711	0.00600254	0.00706364	0.108431	0.00154307	0.00749326	0
146		2010	0.558025	0.0583258	0.0666889	0.0429932	0.0374564	0.119598	0.0330649	0.918035	0.037138	0.22014	0.040739	0.0216545	0.164934	0.028196	0.0881207	0.0450911
147		2019	0.668781	0.179409	0.249717	0.0366737	0.119239	0.251096	0.200203	0.877146	0.175447	0.290146	0.846486	0	0.254399	0.0810343	0.307223	0.0903644
148		2022	0.643385	0.130725	0.28736	0.0329862	0.100729	0.280789	0.174069	0.823389	0.135856	0.206292	0.000144205	0.00771818	0	0.0810811	0.257868	0.153392
149		2000	0.305607	0.0148756	0.00458479	0.0228122	0.00630663	0.11157	0.00814418	0.903632	0.000436089	0.00699661	0.0108845	0.000436364	0.108431	0.0126718	0.0334459	0.0345511
150		2010	0.426381	0.0640732	0.0491256	0.036382	0.0325642	0.1428	0.04464	0.88171	0.00306078	0.0117591	0.0221121	0.0191818	0.118474	0.0745815	0.164391	0.0445292
151		2019	0.529164	0.208123	0.189471	0.0497641	0.0503239	0.265331	0.213539	0.82986	0.0288008	0.0322226	0.258362	0.00463636	0.165652	0.216403	0.537656	0.0864081
152		2022	0.468303	0.186756	0.288654	0.0564752	0.0827166	0.391163	0.242596	0.74408	0.0182817	0.0162946	9.01283e-06	0.0112545	0.0931429	0.298957	0.485763	0.105552
153		2000	0.517508	0.0184818	0.00215163	0.0184232	0.00292421	0.075585	0.0115054	0.941285	0.000423694	0.00696232	0.00816562	0.00170909	0.0985732	0.0114327	0.032209	0.0851172
154		2010	0.48803	0.137748	0.0531205	0.033793	0.0676455	0.162216	0.0446929	0.812166	0.00556445	0.0186973	0.00893096	0.00115455	0.130786	0.196133	0.173388	0.0627159
155		2019	0.619904	0.223314	0.210726	0.0500038	0.147942	0.344474	0.19937	0.805806	0.0351611	0.0341242	0.129178	0.00654545	0.199863	0.335874	0.455849	0.0887546
156		2022	0.586479	0.207266	0.291637	0.0351618	0.202049	0.51116	0.203684	0.804441	0.0516691	0.0429313	9.01283e-06	0.00226364	0.21559	0.23513	0.502648	0.100418
157		2000	0.339781	0.0125766	0.0200936	0.0178989	0.0030998	0.049536	0.00697622	0.908103	0.00208912	0.0398504	0.0150154	0.000490909	0.0985732	0.00154307	0.00949146	0
158		2010	0.539056	0.0493987	0.0750055	0.036221	0.0315932	0.127655	0.0306752	0.908103	0.00825372	0.0429154	0.129433	0.00318182	0.0915715	0.0416628	0.0790668	0.0226063
159		2019	0.634768	0.155247	0.308334	0.0482338	0.174234	0.214542	0.197388	0.631851	0.0568188	0.0849614	1	0.0113273	0.0979551	0.0677546	0.226967	0.0418258
160		2022	0.615501	0.148915	0.35884	0.0471088	0.218459	0.250128	0.171089	0.570125	0.214352	0.264904	0.00194677	0.00652727	0.0944283	0.112574	0.26345	0.0863094
161		2000	0.564723	0.0455734	0.0122092	0.0288342	0.0117918	0.22035	0.0231803	0.875837	0.00460225	0.0282493	0.0300367	0.000690909	0.0985732	0.010895	0.00249775	0
162		2010	0.747714	0.274629	0.08574	0.115138	0.150666	0.489182	0.0960362	0.875837	0.0169148	0.0216783	0.194906	0.0138091	0.171414	0.186243	0.0294735	0.0978138
163		2019	0.791894	0.666066	0.300397	0.23539	0.860762	0.791864	0.560905	0.923665	0.15542	0.0596857	0.9335	0.0192684	0.211463	0.466801	0.838026	0.258776
164		2022	0.799689	0.614046	0.423014	0.229767	0.725558	1	0.595172	0.923647	0.150998	0.0470184	0.000144205	0.0171818	0.246433	0.2821	0.888201	0.309062
165		2000	0.330099	0.0151911	0.00339061	0.0199743	0.00358271	0.120708	0.0157226	0.966855	0.000671583	0.00837505	0.0045004	0.000490909	0.0492866	0.00154307	0.00249775	0
166		2010	0.633901	0.122386	0.0527787	0.0650904	0.078092	0.250555	0.0897932	0.966855	0.00266481	0.00673436	0.00636005	0.00271818	0.0805116	0.0176517	0.0293736	0.0227809
167		2019	0.578818	0.285882	0.186803	0.104375	0.278163	0.318738	0.40291	0.953518	0.0112202	0.00881216	0.196217	0	0.197589	0.181567	0.819263	0.124969
168		2022	0.726848	0.258204	0.26201	0.126721	0.33392	0.419632	0.387737	0.97718	0.00257692	0.00163469	0.000144205	0.00352727	0.197146	0.179416	0.898292	0.160811
169		2000	0.392996	0.0133429	0.0371408	0.018031	0.00368951	0.0303764	0.0118294	0.967809	0.00782807	0.125594	0.0103287	0.0332727	0.108431	0	0.00963333	0
170		2010	0.766683	0.100914	0.238657	0.115097	0.108869	0.0595286	0.032111	0.938311	0.0912107	0.237288	0.0254582	0.0402455	0.138003	0.0308847	0.0609162	0.0105324
171		2019	0.755226	0.21236	0.479285	0.0459015	0.20848	0.0724535	0.0930446	0.949703	0.380589	0.461045	0.121667	0.0361	0.491049	0.0925606	0.19793	0.0372089
172		2022	0.805948	0.197257	0.602229	0.0502803	0.204353	0.1469	0.0821724	0.93674	0.353456	0.325504	2.40342e-05	0.0304091	0.634709	0.111428	0.218893	0.023958
173		2000	0.512879	0.0356113	0.0118776	0.0303431	0.00783034	0.166429	0.0201403	0.951704	0.0032617	0.0240852	0.00732442	0.0032	0.142931	0.0122042	0.0441902	0.0345739
174		2010	0.709776	0.151293	0.0967967	0.0917453	0.185324	0.307949	0.0764864	0.854439	0.0128736	0.0186958	0.0172145	0.0325182	0.142931	0.155709	0.267527	0.195491
175		2019	0.681454	0.422422	0.218079	0.119836	0.327289	0.364602	0.244241	0.855561	0.123785	0.0836008	0.0720966	0.0469273	0.247203	0.517909	0.80854	0.5027
176		2022	0.711673	0.432003	0.313803	0.133248	0.481041	0.790298	0.264921	0.861921	0.173801	0.0896113	6.90983e-05	0.0115818	0.330837	0.665529	0.814067	0.567428
177		2000	0.321408	0.0311035	0.0121524	0.0383258	0.00310332	0.149405	0.017586	0.916801	0.00978509	0.108748	0.0600795	0.0126636	0.113359	0.00395118	0.0279429	0.00296152
178		2010	0.501119	0.116568	0.11344	0.0915967	0.0890897	0.141007	0.0419849	0.912368	0.121781	0.258722	0.0875025	0.0186455	0.138003	0.109838	0.136416	0.129092
179		2019	0.62667	0.150739	0.231049	0.0961171	0.372313	0.147982	0.14263	0.879297	0.895219	1	0.274885	0.0545455	0.195334	0.183882	0.377709	0.650776
180		2022	0.687014	0.177103	0.336379	0.204415	0.528645	0.312162	0.160416	0.867195	1	0.824718	0.000339483	0.0896091	0.22982	0.204947	0.358613	1
1	yij	2000	0.690907	0.0434646	0.0370129	0.0159027	0.00960302	0.281316	0.0430888	0.295263	0.032717	0.166575	0.0223256	0.0337	0.276105	0.0391676	0.0358049	0.0791727
2		2010	0.790873	0.360431	0.18935	0.0885454	0.195365	0.328347	0.174946	0.600152	0.0956025	0.109318	0.246482	0.640573	0.261319	0.201961	0.18186	0.183813
3		2019	0.692686	0.337415	0.205189	0.0717675	0.0658509	0.321315	0.197691	0.59267	0.073162	0.0809123	0.129548	0.0321636	0.298284	0.162964	0.293915	0.221516
4		2022	0.65866	0.305275	0.268692	0.0586771	0.0842796	0.430095	0.166875	0.694911	0.0713257	0.0713913	0.0154158	0.00694545	0.219048	0.113866	0.328305	0.275157
5		2000	0.65866	0.0149756	0.0326493	0.0506995	0.00765598	0.139057	0.022773	0.578866	0.00238319	0.0237999	0.00245235	0.00473636	0.108531	0.00271854	0.01571	0.0117107
6		2010	0.858403	0.112662	0.213688	0.0578658	0.100046	0.175981	0.0869962	0.764568	0.00772258	0.0147677	0.015243	0.122618	0.197246	0.121137	0.116692	0.0275966
7		2019	0.845678	0.106032	0.280322	0.122706	0.20858	0.213503	0.190614	0.799621	0.00955892	0.0158654	0.0340423	0.206464	0.438751	0.111598	0.212371	0.0185374
8		2022	0.793339	0.108782	0.38598	0.0518979	0.256269	0.283281	0.0807355	0.82087	0.00612783	0.0100194	0.00404461	0.227373	0.655859	0.0953258	0.217458	0.0361167
9		2000	0.635898	0.0190326	0.032522	0.0330888	0.00592655	0.215781	0.0335309	0.628397	0.0023809	0.0142473	0.000875103	0.00414545	0.133174	0.0272439	0.0273395	0.0254324
10		2010	0.854419	0.152117	0.174583	0.0716187	0.196489	0.251538	0.155617	0.80686	0.0162816	0.0216097	0.0215565	0.163282	0.172603	0.455889	0.159223	0.0819823
11		2019	0.854762	0.239011	0.214881	0.126837	0.222966	0.302127	0.281639	0.841314	0.0130816	0.0152944	0.0569799	0.1037	0.237119	0.71669	0.313274	0.0977088
12		2022	0.814205	0.221431	0.306731	0.0213565	0.0661709	0.27958	0.109728	0.778915	0.00618189	0.00927605	0.000158628	0.00315455	0.435505	0.287414	0.333288	0.109859
13		2000	0.748659	0.0661778	0.0280576	0.020895	0.00980209	0.240321	0.0411129	0.4406	0.0101199	0.069526	0.0428598	0.0262364	0.253922	0.0226615	0.0243861	0.0753758
14		2010	0.861627	0.184731	0.152853	0.0765638	0.0905679	0.209062	0.162345	0.618296	0.0507398	0.0791334	0.0992351	0.0546636	0.366102	0.203808	0.0490559	0.135905
15		2019	0.907599	0.260694	0.222167	0.379413	0.238291	0.263352	0.229651	0.692966	0.070869	0.0832059	0.398682	0.00126364	0.419036	0.410041	0.365171	0.248625
16		2022	0.87813	0.204572	0.283955	0.0952069	0.307279	0.29686	0.21064	0.522284	0.0121376	0.0128932	0.000378647	0.00607273	0.44368	0.160345	0.318854	0.249718
17		2000	0.535363	0.0217372	0.0322874	0.0110751	0.00253447	0.203624	0.0264249	0.835647	0.00176836	0.0119343	0.0286346	0.00405455	0.0888159	0.00720745	0.0257389	0.108499
18		2010	0.566661	0.115845	0.137	0.0497406	0.0464002	0.225887	0.0741361	0.655893	0.023258	0.0484571	0.0204149	0.0606545	0.0888159	0.0766454	0.108678	0.0804256
19		2019	0.345864	0.148721	0.205336	0.0386496	0.0790296	0.31807	0.125638	0.710511	0.0105016	0.0161069	0.016933	0.000554545	0.160121	0.126257	0.18054	0.0694224
20		2022	0.400684	0.177397	0.294765	0.0613188	0.122949	0.365983	0.137393	0.730525	0.0284382	0.0381083	0.000109013	0.00164509	0.398531	0.366368	0.205043	0.0780336
21		2000	0.527775	0.0118202	0.028031	0.0146938	0.00432521	0.122943	0.0123875	0.555335	0.000448023	0.00495154	0.000139056	0.0026	0.0740299	0.00370049	0.0172476	0.00769365
22		2010	0.549589	0.0685565	0.143442	0.0410419	0.0441094	0.167298	0.0440113	0.708341	0.00276807	0.00896079	0.0161729	0.0302818	0.152889	0.107086	0.0806295	0.0206408
23		2019	0.502662	0.111171	0.216751	0.030989	0.0328969	0.236164	0.100477	0.78159	0.00896986	0.0224979	0.0160918	0.00141818	0.280308	0.114497	0.143014	0.0220912
24		2022	0.56761	0.126099	0.306218	0.0292324	0.0575385	0.233517	0.0549197	0.754393	0.00923433	0.0200009	0.0196218	0.000585004	0.332553	0.099277	0.136384	0.0324034
25		2000	0.493631	0.00956628	0.0270591	0.014901	0.00477618	0.176721	0.0130344	0.781141	0.00108634	0.0104492	0.000169098	0.00100909	0.0937446	0.00435512	0.0206575	0.000882146
26		2010	0.4758	0.0916074	0.164697	0.0493377	0.0806828	0.171995	0.0400355	0.833552	0.032717	0.0686897	0.0404264	0.00919091	0.103602	0.0782586	0.0994696	0.0119992
27		2019	0.287226	0.120682	0.215833	0.0245809	0.0442694	0.245132	0.0582872	0.835834	0.00670233	0.0118726	0.0455337	0.0237636	0.171395	0.0629916	0.156813	0.0310289
28		2022	0.347571	0.141758	0.306549	0.0001	0.0975181	0.319066	0.0570546	0.53519	0.00917657	0.0146225	0.0151154	0.00626908	0.373705	0.301208	0.179544	0.0497321
29		2000	0.584682	0.00866473	0.0259866	0.0161277	0.00180442	0.134075	0.0145775	0.649402	0.000915424	0.0100111	0.000304291	0.00642727	0.14796	0.00839982	0.0124609	0.00902254
30		2010	0.4758	0.036254	0.095717	0.0364838	0.0440276	0.156565	0.0346509	0.608457	0.00995789	0.0406997	0.000364376	0.0546455	0.236676	0.0795445	0.072309	0.0156442
31		2019	0.349823	0.0859276	0.165829	0.0563431	0.0296568	0.188735	0.069343	0.701159	0.00186784	0.00512585	0.000529611	0.0001	0.457448	0.0493378	0.129608	0.018264
32		2022	0.339983	0.0788392	0.2615	0.0222622	0.047919	0.202486	0.0715668	0.848647	0.00513558	0.0131808	0.000529611	0.000711	0.7761	0.0872598	0.174839	0.0594899
33		2000	0.484147	0.0217372	0.0314093	0.0150699	0.0088988	0.230015	0.0383425	0.613171	0.0055017	0.0326585	0.0102484	0.0110091	0.133174	0.0085401	0.033444	0.102227
34		2010	0.509375	0.0927384	0.124741	0.0829961	0.0776603	0.240349	0.131103	0.63601	0.099647	0.162014	0.050701	0.102827	0.143031	0.0978041	0.16466	0.242186
35		2019	0.160682	0.192761	0.208755	0.0503562	0.20031	0.431746	0.227999	0.671231	0.0259949	0.0289333	0.0341625	0.000990909	0.200843	0.110125	0.27819	0.398956
36		2022	0.184439	0.260474	0.265027	0.0268902	0.3383	0.574005	0.131826	0.853211	0.0641796	0.0658251	0.0346432	0.0268064	0.283816	0.562992	0.295725	0.362317
37		2000	0.795236	0.0440619	0.0414301	0.0204541	0.0116567	0.250456	0.0522588	0.757142	0.088492	0.375636	0.156421	0.0182818	0.123317	0.00966233	0.0347348	0.0714955
38		2010	0.747435	0.191783	0.173611	0.066443	0.154403	0.31844	0.16751	0.691189	0.293653	0.584669	0.447791	0.109191	0.133174	0.483103	0.163292	0.362082
39		2019	0.639519	0.263758	0.208909	0.0361431	0.420114	0.43892	0.419505	0.600152	0.16144	0.166225	0.525842	0.00587273	0.234723	0.24823	0.2526	0.404629
40		2022	0.577094	0.271234	0.26708	0.0212526	0.433169	0.494207	0.1805	0.835048	0.120418	0.115976	0.0290402	0.00304545	0.298027	0.40934	0.308496	0.569039
41		2000	0.440518	0.0135597	0.0199808	0.016548	0.00591037	0.161661	0.014311	0.977261	0.00426975	0.0481349	0.0101283	0.000554545	0.0740299	0.00575791	0.0226447	0.010564
42		2010	0.2017	0.066364	0.0894833	0.0239624	0.0515153	0.153832	0.0331895	0.879005	0.0932182	0.297388	0.150308	0.0910455	0.0937446	0.0742139	0.12673	0.06416
43		2019	0.244918	0.173694	0.233489	0.0543349	0.0971718	0.211254	0.0939112	0.847057	0.0183743	0.0269154	0.387645	0.0901909	0.121368	0.0890834	0.197432	0.0809951
44		2022	0.248174	0.201232	0.341389	0.0988487	0.115287	0.239808	0.072347	0.914581	0.0745976	0.1007	0.000109013	0.00122056	0.224977	0.129039	0.233928	0.0947928
45		2000	0.799596	0.00584739	0.0417528	0.0204222	0.00348556	0.0506893	0.00836376	0.983602	0.00017241	0.00161412	0.000289269	0.0001	0.275957	0.00164307	0.00459595	0.0001
46		2010	0.292561	0.0219901	0.116094	0.0213574	0.014414	0.0551589	0.0202911	0.927488	0.00121387	0.00945991	0.00112296	0.0144909	0.373495	0.0267296	0.0215567	0.0243465
47		2019	0.317744	0.0419031	0.20846	0.0227796	0.0126737	0.0611374	0.0114885	0.906912	0.00108536	0.00613918	0.00189656	0.000263636	0.502422	0.022942	0.0328855	0.0202535
48		2022	0.39063	0.0564469	0.346673	0.0355249	0.0215288	0.0697066	0.0107778	0.962709	0.0012365	0.00613104	0.000109013	0.000218182	0.69779	0.0270335	0.0444631	0.024787
49		2000	0.608203	0.0437477	0.0312082	0.00462468	0.0107435	0.291821	0.0337895	0.463925	0.0341847	0.191674	0.0684412	0.00589091	0.0937446	0.0226381	0.0362874	0.0184235
50		2010	0.671939	0.251115	0.145828	0.143443	0.187121	0.296661	0.185809	0.490635	0.0760975	0.0680717	0.397136	0.0769182	0.118388	0.370202	0.293875	0.0886723
51		2019	0.607602	0.377219	0.304794	0.143848	0.0901258	0.350951	0.208048	0.360861	0.079718	0.0567901	0.84793	0.0266273	0.333039	0.317177	0.535468	0.0560576
52		2022	0.571404	0.443908	0.45697	0.32995	0.0912136	0.428102	0.201737	0.347674	0.0950806	0.0513639	0.0135347	0.00766718	0.791584	0.31381	0.592356	0.208895
53		2000	0.329366	0.0128101	0.0144777	0.0181794	0.00404401	0.113349	0.0146823	0.907586	0.000241884	0.00213117	0.000274248	0.0045	0.0573357	0.010995	0.0215807	0.0200789
54		2010	0.444312	0.0449359	0.0975871	0.0323644	0.0727151	0.254812	0.0711221	0.799453	0.0001	0.0001	0.000724889	0.0137364	0.0764943	0.0153202	0.154161	0.0725358
55		2019	0.425926	0.192626	0.205551	0.0283641	0.145118	0.24963	0.10377	0.779551	0.00107851	0.0016983	0.0041047	0.0152182	0.30512	0.132172	0.364559	0.0623375
56		2022	0.345674	0.181001	0.314118	0.0552142	0.184765	0.270185	0.102939	0.757965	0.00120898	0.00146139	0.000109013	0.0289727	0.352122	0.349137	0.388588	0.0631273
57		2000	0.402028	0.0164595	0.0439437	0.0189305	0.00471952	0.0776209	0.0153124	0.919201	0.0120567	0.152547	0.105199	0.0122091	0.140508	0.00975585	0.0225098	0.00574208
58		2010	0.861627	0.186165	0.223582	0.161319	0.187697	0.0654647	0.0762051	0.833028	0.0307599	0.043268	0.267868	0.00919091	0.153381	0.0585495	0.151566	0.0588521
59		2019	0.758775	0.356708	0.495619	0.0865988	0.232046	0.1509	0.134252	0.77336	0.0498083	0.0529752	0.584395	0.0335727	0.519519	0.165722	0.37107	0.0794081
60		2022	0.770577	0.486741	0.676417	0.287476	0.204877	0.172394	0.130128	0.731535	0.034674	0.0249424	0.00760468	0.0141364	0.491073	0.156183	0.362519	0.0820658
61		2000	0.463015	0.0205341	0.0116357	0.0192987	0.00595447	0.10478	0.0149745	0.840416	0.000297006	0.00199805	0.000769953	0.00333636	0.0395293	0.0162087	0.0214917	0.0167681
62		2010	0.737381	0.0768869	0.166332	0.107706	0.0793108	0.121862	0.101239	0.390695	0.00270936	0.00393213	0.00924501	0.0722091	0.0888159	0.129975	0.178361	0.110276
63		2019	0.749661	0.223504	0.24786	0.0316234	0.00738304	0.215838	0.153595	0.569888	0.0168325	0.0176821	0.0461796	0.0201	0.170553	0.137877	0.3676	0.192219
64		2022	0.721258	0.280901	0.403729	0.191557	0.182973	0.291622	0.145359	0.636926	0.0151364	0.0122885	0.000109013	0.0542273	0.590672	0.453855	0.416042	0.245458
65		2000	0.891977	0.0691489	0.0707553	0.0344054	0.0150527	0.248548	0.0543152	0.629856	0.0105374	0.0404302	0.00375921	0.0364636	0.143031	0.016045	0.0340365	0.0924236
66		2010	1.0001	0.62615	0.327477	0.365411	0.523048	0.318383	0.462969	0.278372	0.0637031	0.0399276	0.0159866	1.0001	0.680255	0.682626	0.280966	0.494614
67		2019	0.983951	0.683115	0.617947	0.200347	0.999906	0.476613	1.0001	0.0001	0.0901554	0.028282	0.0539006	0.164645	0.416437	1.0001	0.530982	0.580255
68		2022	0.984925	0.78135	0.909691	0.867755	1.0001	0.567486	0.651724	0.273023	0.1185	0.0260155	0.000109013	0.000227273	0.338833	0.914717	0.609041	0.642849
69		2000	0.322532	0.0229146	0.0326694	0.019437	0.00778154	0.113349	0.0191064	0.832804	0.00420974	0.0327507	0.000424462	0.0305273	0.103602	0.0349593	0.0268689	0.00909088
70		2010	0.67706	0.171299	0.230606	0.0995506	0.163757	0.162686	0.0804622	0.843952	0.017387	0.0239856	0.0353251	0.0421909	0.103602	0.198594	0.162027	0.0565436
71		2019	0.615536	0.249784	0.335668	0.0795971	0.216922	0.212194	0.150609	0.690759	0.131025	0.127203	0.0174287	0.236464	0.22677	0.147276	0.288826	0.0858247
72		2022	0.53726	0.348257	0.465677	0.184291	0.206106	0.319151	0.138092	0.698446	0.173916	0.132497	0.000109013	0.0176091	0.298746	0.468374	0.337511	0.0936082
73		2000	0.723696	0.00658846	0.0599637	0.0193376	0.00087167	0.0155586	0.00136301	0.974231	0.000671449	0.023263	0.000214162	0.00232727	0.197246	0.00982599	0.00459595	0.0001
74		2010	0.994409	0.103174	0.880855	0.0583839	0.0503745	0.0144199	0.0223879	0.958351	0.0144515	0.0392093	0.0200003	0.00537273	0.40629	0.0277583	0.0520532	0.0001
75		2019	0.959911	0.128346	0.7806	0.0774216	0.176449	0.0315297	0.0386587	0.95446	0.0229319	0.0657766	0.0641451	0.00134545	1.0001	0.157469	0.086714	0.012956
76		2022	0.937503	0.161891	1.0001	0.094283	0.132702	0.0351168	0.0319002	0.930256	0.0242692	0.0501151	0.000109013	0.00135455	0.933186	0.164577	0.0865132	0.0186665
77		2000	0.497994	0.0145248	0.0405923	0.0191888	0.00687764	0.0874142	0.0163708	0.912337	0.000328971	0.00287131	0.0358298	0.00123636	0.167675	0.0120938	0.0146659	0.0721409
78		2010	0.797512	0.0524224	0.245701	0.0292714	0.126935	0.132765	0.0542781	0.908783	0.00219531	0.00441264	0.0133839	0.0991091	0.231747	0.105286	0.090074	0.0476742
79		2019	0.764271	0.16559	0.355823	0.0262091	0.820475	0.169946	0.161093	0.902348	0.00266402	0.00362312	0.0342317	0.000190909	0.453139	0.152185	0.228403	0.0853995
80		2022	0.728086	0.166887	0.52414	0.0874391	0.317517	0.234229	0.195594	0.881997	0.00356893	0.00377775	0.0211239	0.000109091	0.492919	0.284538	0.265452	0.10067
81		2000	0.677799	0.00700723	0.0351897	0.0168324	0.0028743	0.0610805	0.00589801	0.949896	0.00153156	0.0374519	0.000199141	0.000627273	0.0937446	0.21475	0.0968719	0.0001
82		2010	0.785752	0.0665601	0.185878	0.0376485	0.042759	0.0796707	0.0231946	0.949896	0.000803548	0.0036037	0.000759589	0.00376364	0.133174	0.213487	0.10948	0.0114449
83		2019	0.921884	0.220897	0.646857	0.179477	0.598147	0.105919	0.0693069	0.966057	0.00312914	0.00435445	0.0112999	0.000190909	0.193726	0.103649	0.180421	0.0259336
84		2022	0.950781	0.421981	0.890011	0.58104	0.167935	0.0781618	0.0684407	0.987343	0.00685171	0.00702676	0.0241282	0.000354545	0.197246	0.233103	0.179439	0.0258425
85		2000	0.366713	0.023827	0.0397879	0.0166443	0.00957368	0.135071	0.0175353	0.833963	0.00646716	0.0469914	0.00018412	0.00290909	0.0493866	0.0025315	0.0425618	0.018955
86		2010	0.48225	0.146286	0.222355	0.106049	0.0862751	0.246271	0.0702912	0.905435	0.0678193	0.101266	0.000769953	0.0225636	0.0986732	0.284889	0.139475	0.0942461
87		2019	0.743356	0.612293	0.542674	0.103156	0.200087	0.269188	0.16928	0.970415	0.0295058	0.018956	0.0173986	0.00473636	0.170372	0.00133913	0.429514	0.350501
88		2022	0.789546	1.0001	0.821883	1.0001	0.340492	0.264349	0.154205	0.886337	0.0334672	0.0138116	0.000109013	0.000245455	0.172603	0.00133913	0.452493	0.50204
89		2000	0.345817	0.00457575	0.0220788	0.0154336	0.017003	0.378822	0.0356292	0.843316	0.0205208	0.0900871	0.00282788	0.000309091	0.0986732	0.0347605	0.0675393	0.0244908
90		2010	0.368437	0.291067	0.119546	0.12778	0.174461	0.554077	0.108335	0.647943	0.203024	0.191227	0.0859562	0.0906	0.238154	0.153962	0.199421	0.099592
91		2019	0.724195	0.419096	0.27565	0.0893133	0.246886	0.466535	0.181684	0.963214	0.216303	0.154342	0.294723	0.0146364	0.104583	0.646925	0.688281	0.208318
92		2022	0.557367	0.975082	0.648204	0.149812	0.613024	0.678828	0.277178	0.955545	0.0528097	0.0168746	0.000109013	0.0133364	0.197246	0.646925	0.678989	0.35928
93		2000	0.346074	0.0115641	0.0339095	0.0177855	0.00676718	0.0801262	0.0107254	0.992955	0.00711754	0.074033	0.00018412	0.000190909	0.0493866	0.0226849	0.0295735	0.00769365
94		2010	0.349468	0.0814045	0.146914	0.0328254	0.0540078	0.11799	0.0244856	0.985922	0.0213516	0.0519122	0.0080403	0.00111818	0.0986732	0.116204	0.0995105	0.0114905
95		2019	0.376301	0.218297	0.351574	0.036476	0.219941	0.161234	0.0543712	0.914394	0.0239971	0.0292421	0.00496092	0.000154545	0.194403	0.233103	0.299331	0.00202119
96		2022	0.271695	0.216382	0.519475	0.064872	0.293353	0.144466	0.0440037	0.824611	0.0654318	0.0664779	0.000109013	0.000209091	0.197246	0.174653	0.306025	0.017125
97		2000	0.339401	0.0041989	0.0248069	0.0175268	0.00291813	0.0612798	0.00498055	0.984313	0.00309522	0.083998	0.000830039	0.000154545	0.0247433	0.0226849	0.0275753	0.00541555
98		2010	0.766783	0.0676811	0.139165	0.060581	0.0320283	0.0737207	0.019211	0.928853	0.0224739	0.138391	0.0111047	0.0368909	0.0493866	0.0191288	0.0895195	0.00541555
99		2019	0.735311	0.164757	0.33434	0.0826072	0.040814	0.0983463	0.0442035	0.979319	0.0361235	0.090325	0.11358	0.0001	0.0556131	0.240117	0.282346	0.00142889
100		2022	0.759195	0.16008	0.389405	0.0948325	0.0834947	0.101592	0.0435717	0.962784	0.0347046	0.0772828	0.000109013	0.00271818	0.0986732	0.176991	0.341493	0.0351903
101		2000	0.244467	0.00439183	0.0254839	0.0181077	0.00135819	0.0393587	0.00244973	0.944603	0.0143132	0.559179	0.000169098	0.000263636	0.0247433	0.0343748	0.0165852	0.00465619
102		2010	0.330499	0.0271636	0.172465	0.0250112	0.0191151	0.0568101	0.0102613	0.947932	0.020011	0.126365	0.00841583	0.0022	0.0493866	0.139584	0.0595465	0.00769365
103		2019	0.685594	0.113635	0.486845	0.0513931	0.0297266	0.0689379	0.0323619	0.962297	0.10137	0.242911	0.00467551	0.0001	0.144121	0.455211	0.171246	0.0141634
104		2022	0.651073	0.173649	0.650315	0.0370502	0.0842272	0.0646106	0.0289324	0.972903	0.151634	0.280579	0.000109013	0.00828182	0.14796	0.588476	0.21171	0.101376
105		2000	0.176752	0.017852	0.0194647	0.0178926	0.00616028	0.190557	0.0101885	0.89943	0.000140119	0.000478491	0.000199141	0.00100909	0.0986732	0.00281205	0.0125888	0.0152873
106		2010	0.387406	0.19137	0.0953684	0.0591953	0.0522088	0.2619	0.0369333	0.882203	0.00865054	0.0180936	0.00581714	0.00282727	0.246533	0.010995	0.0395645	0.0229341
107		2019	0.62345	0.520498	0.274061	0.147936	0.158896	0.450251	0.177961	0.906912	0.0136781	0.00953549	0.00506607	0.000254545	0.514961	0.0240877	0.133955	0.119009
108		2022	0.590942	0.680861	0.416759	0.251604	0.274462	0.445724	0.204032	0.952739	0.0393708	0.0202264	0.000109013	0.00146364	0.492966	0.0928242	1.0001	0.196927
109		2000	0.274739	0.000653552	0.0012596	0.0175422	0.0001	0.0360563	0.0001	0.93684	0.00103187	0.103362	0.0001	0.0001	0.209815	0.000941672	0.0001	0.00617492
110		2010	0.671939	0.0134344	0.0372542	0.0182761	0.00862258	0.0728097	0.00391542	0.974792	0.00345205	0.0719755	0.0255853	0.00806364	0.185433	0.00631902	0.00159865	0.00845301
111		2019	0.835511	0.0652546	0.160279	0.0425341	0.0209369	0.125107	0.0223786	0.999034	0.00688107	0.0363168	0.000980253	0.0001	0.24962	0.00909771	0.00536027	0.00221863
112		2022	0.817999	0.0837639	0.222898	0.0506384	0.0375144	0.134502	0.0213014	0.987343	0.0198459	0.0811789	0.000109013	0.000372727	0.327252	0.010995	0.00659416	0.0290926
113		2000	0.0222235	0.0171686	0.00400109	0.0182108	0.00516107	0.232805	0.00942499	0.859888	0.0021901	0.0245489	0.0234823	0.000236364	0.0507174	0.0125848	0.024578	0.0421005
114		2010	0.254623	0.0872894	0.0476169	0.0208607	0.0871316	0.460898	0.0452877	0.862021	0.0292746	0.0676593	0.0467804	0.00178182	0.0986732	0.00281205	0.0795285	0.0868119
115		2019	0.515849	0.260877	0.140781	0.0422901	0.21949	0.829144	0.16404	0.847057	0.0692927	0.0561677	0.00599739	0.0001	0.14796	0.00538383	0.249775	0.124598
116		2022	0.465178	0.33444	0.181447	0.0258035	0.194357	0.837457	0.173019	0.843316	0.222247	0.144813	0.000109013	0.000663636	0.197246	0.00631902	0.249376	0.258284
117		2000	0.00282585	0.00383918	0.0001	0.0170987	0.00112844	0.124765	0.00179895	0.918547	0.00125073	0.0375309	0.000529611	0.000236364	0.0507174	0.000474076	0.0215807	0.0190537
118		2010	0.387406	0.0272105	0.0237076	0.0195046	0.023893	0.284106	0.011551	0.961156	0.000333537	0.00198095	0.00885145	0.000509091	0.0986732	0.00164307	0.0695375	0.0401945
119		2019	0.706158	0.130225	0.0890074	0.0333584	0.0839684	0.493979	0.0390795	0.940581	0.00375147	0.00831349	0.00125064	0.0001	0.14796	0.00304585	0.222429	0.101582
120		2022	0.635898	0.188885	0.120129	0.0304681	0.150854	0.456002	0.0438068	0.955545	0.00765751	0.012663	0.000109013	0.000109091	0.197246	0.289612	0.219403	0.156529
121		2000	0.743508	0.00235388	0.0124401	0.0181613	0.000733572	0.0246687	0.00811927	0.918135	0.00201005	0.0763654	0.00760468	0.0001	0.0937446	0.11943	0.0295735	0.20727
122		2010	0.596063	0.014074	0.0700851	0.0183505	0.0172175	0.0464759	0.0214156	0.918135	0.0351306	0.338074	0.0406517	0.0001	0.133174	0.119454	0.462712	0.231911
123		2019	0.754726	0.0694793	0.224922	0.02491	0.10475	0.0563546	0.0754473	0.992955	0.0222228	0.0673389	0.0481474	0.0001	0.0487781	0.125696	0.495874	0.00769365
124		2022	0.749711	0.0579796	0.292903	0.0456973	0.0838586	0.0946738	0.0844969	0.992955	0.0127458	0.0312506	0.00127647	0.0001	0.0493866	0.139584	0.48916	0.050742
125		2000	0.910624	0.00100155	0.0352299	0.0187743	0.000814779	0.0001	0.002265	0.998136	0.000130008	0.00250721	0.00084506	0.0001	0.0937446	0.0536865	0.0135879	0.0456619
126		2010	0.842658	0.0145248	0.17331	0.0211682	0.0140966	0.0168397	0.00664441	0.998922	0.000129355	0.000555766	0.00320041	0.0001	0.133174	0.0536865	0.138397	0.231911
127		2019	0.92262	0.043653	0.474941	0.026107	0.0500604	0.0235584	0.0271471	1.0001	0.000132617	0.000260667	0.01489	0.0001	0.246533	0.0883119	0.1597	0.0456619
128		2022	0.929915	0.0559961	0.573386	0.0330493	0.0494728	0.0283412	0.0317789	0.998566	0.000107794	0.000133359	0.000875103	0.0001	0.228776	0.0268231	0.159457	0.0180362
129		2000	0.967929	0.00185802	0.00931407	0.0184622	0.0011022	0.0210247	0.00637526	0.991084	0.00018937	0.00827226	0.00309827	0.0001	0.0937446	0.0546684	0.0215807	0.20727
130		2010	0.899565	0.020475	0.0970617	0.0224926	0.0153655	0.0163273	0.0105165	0.991084	0.000165234	0.00112503	0.00940724	0.0001	0.133174	0.0546684	0.224963	0.231911
131		2019	0.975449	0.0856666	0.321149	0.0273838	0.0833314	0.0170106	0.0361841	0.991084	0.000205679	0.00057809	0.00309827	0.0001	0.547729	0.0473505	0.231028	0.00769365
132		2022	0.973544	0.0536972	0.44886	0.0268283	0.0736575	0.0371381	0.0415384	0.983602	0.000152575	0.000292902	0.000185622	0.0001	0.492966	0.106852	0.260466	0.0323123
133		2000	0.0001	0.0001	0.0169846	0.0179369	0.000249413	0.00388637	0.00123587	0.989214	0.000346584	0.0674656	0.000169098	0.0001	0.0001	0.0460646	0.00459595	0.0001
134		2010	0.671939	0.00325543	0.119369	0.0177824	0.00564715	0.00921006	0.00146111	0.989214	0.000129355	0.00142414	0.000334333	0.0001	0.00256433	0.0460646	0.0495555	0.0001
135		2019	0.843404	0.0183037	0.33552	0.0195505	0.0297179	0.015217	0.00935897	0.988466	0.00011533	0.000309902	0.00562186	0.0001	0.00502866	0.051933	0.0850685	0.0297152
136		2022	0.85404	0.0236936	0.427665	0.0179502	0.0160273	0.0171814	0.00872708	0.983602	0.000100451	0.000104989	0.000244205	0.0001	0.0493866	0.0460646	0.0795285	0.0304746
137		2000	0.425343	0.00312019	0.00189986	0.0187465	0.000569587	0.0231883	0.00147509	0.974175	0.000154797	0.00520058	0.00084506	0.000863636	0.14796	0.00164307	0.00959146	0.0001
138		2010	0.82369	0.0250675	0.0552113	0.0226738	0.0109955	0.0379637	0.00807002	0.974175	0.000320165	0.00345166	0.00999803	0.00699091	0.321368	0.0261918	0.0503408	0.00769365
139		2019	0.786652	0.0577091	0.221477	0.0412355	0.0530067	0.0772793	0.0258126	0.974175	0.00238319	0.0101748	0.0661685	0.0001	0.622156	0.00582805	0.182127	0.00845301
140		2022	0.753505	0.0664992	0.295804	0.0497903	0.0617644	0.0837987	0.0249231	0.959436	0.0011632	0.00389254	0.000244205	0.0005	0.492966	0.0718292	0.18943	0.00845301
141		2000	0.247036	0.0163279	0.00900816	0.0186246	0.00381193	0.124936	0.0117805	0.92702	0.00140142	0.0164125	0.0117956	0.000472727	0.0888159	0.00515003	0.0272266	0.0145507
142		2010	0.48225	0.125866	0.0591526	0.0388113	0.0609217	0.180052	0.0522243	0.867969	0.00643487	0.0203402	0.0340108	0.0306909	0.104468	0.0779313	0.129913	0.0667798
143		2019	0.646854	0.301759	0.233958	0.112938	0.373123	0.297287	0.265677	0.832037	0.0229645	0.0203176	0.144299	0.00372727	0.189816	0.164577	0.455188	0.1398
144		2022	0.609341	0.244871	0.340467	0.256472	0.428691	0.478521	0.334744	0.348366	0.0284506	0.0201209	0.00148452	0.0123182	0.490334	0.0857401	0.484164	0.194178
145		2000	0.417818	0.00870981	0.0133181	0.017683	0.00246847	0.049636	0.00918316	0.918135	0.00688563	0.162811	0.00610254	0.00716364	0.108531	0.00164307	0.00759326	0.0001
146		2010	0.558125	0.0584258	0.0667889	0.0430932	0.0375564	0.119698	0.0331649	0.918135	0.037238	0.22024	0.040839	0.0217545	0.165034	0.028296	0.0882207	0.0451911
147		2019	0.668881	0.179509	0.249817	0.0367737	0.119339	0.251196	0.200303	0.877246	0.175547	0.290246	0.846586	0.0001	0.254499	0.0811343	0.307323	0.0904644
148		2022	0.643485	0.130825	0.28746	0.0330862	0.100829	0.280889	0.174169	0.823489	0.135956	0.206392	0.000244205	0.00781818	0.0001	0.0811811	0.257968	0.153492
149		2000	0.305707	0.0149756	0.00468479	0.0229122	0.00640663	0.11167	0.00824418	0.903732	0.000536089	0.00709661	0.0109845	0.000536364	0.108531	0.0127718	0.0335459	0.0346511
150		2010	0.426481	0.0641732	0.0492256	0.036482	0.0326642	0.1429	0.04474	0.88181	0.00316078	0.0118591	0.0222121	0.0192818	0.118574	0.0746815	0.164491	0.0446292
151		2019	0.529264	0.208223	0.189571	0.0498641	0.0504239	0.265431	0.213639	0.82996	0.0289008	0.0323226	0.258462	0.00473636	0.165752	0.216503	0.537756	0.0865081
152		2022	0.468403	0.186856	0.288754	0.0565752	0.0828166	0.391263	0.242696	0.74418	0.0183817	0.0163946	0.000109013	0.0113545	0.0932429	0.299057	0.485863	0.105652
153		2000	0.517608	0.0185818	0.00225163	0.0185232	0.00302421	0.075685	0.0116054	0.941385	0.000523694	0.00706232	0.00826562	0.00180909	0.0986732	0.0115327	0.032309	0.0852172
154		2010	0.48813	0.137848	0.0532205	0.033893	0.0677455	0.162316	0.0447929	0.812266	0.00566445	0.0187973	0.00903096	0.00125455	0.130886	0.196233	0.173488	0.0628159
155		2019	0.620004	0.223414	0.210826	0.0501038	0.148042	0.344574	0.19947	0.805906	0.0352611	0.0342242	0.129278	0.00664545	0.199963	0.335974	0.455949	0.0888546
156		2022	0.586579	0.207366	0.291737	0.0352618	0.202149	0.51126	0.203784	0.804541	0.0517691	0.0430313	0.000109013	0.00236364	0.21569	0.23523	0.502748	0.100518
157		2000	0.339881	0.0126766	0.0201936	0.0179989	0.0031998	0.049636	0.00707622	0.908203	0.00218912	0.0399504	0.0151154	0.000590909	0.0986732	0.00164307	0.00959146	0.0001
158		2010	0.539156	0.0494987	0.0751055	0.036321	0.0316932	0.127755	0.0307752	0.908203	0.00835372	0.0430154	0.129533	0.00328182	0.0916715	0.0417628	0.0791668	0.0227063
159		2019	0.634868	0.155347	0.308434	0.0483338	0.174334	0.214642	0.197488	0.631951	0.0569188	0.0850614	1.0001	0.0114273	0.0980551	0.0678546	0.227067	0.0419258
160		2022	0.615601	0.149015	0.35894	0.0472088	0.218559	0.250228	0.171189	0.570225	0.214452	0.265004	0.00204677	0.00662727	0.0945283	0.112674	0.26355	0.0864094
161		2000	0.564823	0.0456734	0.0123092	0.0289342	0.0118918	0.22045	0.0232803	0.875937	0.00470225	0.0283493	0.0301367	0.000790909	0.0986732	0.010995	0.00259775	0.0001
162		2010	0.747814	0.274729	0.08584	0.115238	0.150766	0.489282	0.0961362	0.875937	0.0170148	0.0217783	0.195006	0.0139091	0.171514	0.186343	0.0295735	0.0979138
163		2019	0.791994	0.666166	0.300497	0.23549	0.860862	0.791964	0.561005	0.923765	0.15552	0.0597857	0.9336	0.0193684	0.211563	0.466901	0.838126	0.258876
164		2022	0.799789	0.614146	0.423114	0.229867	0.725658	1.0001	0.595272	0.923747	0.151098	0.0471184	0.000244205	0.0172818	0.246533	0.2822	0.888301	0.309162
165		2000	0.330199	0.0152911	0.00349061	0.0200743	0.00368271	0.120808	0.0158226	0.966955	0.000771583	0.00847505	0.0046004	0.000590909	0.0493866	0.00164307	0.00259775	0.0001
166		2010	0.634001	0.122486	0.0528787	0.0651904	0.078192	0.250655	0.0898932	0.966955	0.00276481	0.00683436	0.00646005	0.00281818	0.0806116	0.0177517	0.0294736	0.0228809
167		2019	0.578918	0.285982	0.186903	0.104475	0.278263	0.318838	0.40301	0.953618	0.0113202	0.00891216	0.196317	0.0001	0.197689	0.181667	0.819363	0.125069
168		2022	0.726948	0.258304	0.26211	0.126821	0.33402	0.419732	0.387837	0.97728	0.00267692	0.00173469	0.000244205	0.00362727	0.197246	0.179516	0.898392	0.160911
169		2000	0.393096	0.0134429	0.0372408	0.018131	0.00378951	0.0304764	0.0119294	0.967909	0.00792807	0.125694	0.0104287	0.0333727	0.108531	0.0001	0.00973333	0.0001
170		2010	0.766783	0.101014	0.238757	0.115197	0.108969	0.0596286	0.032211	0.938411	0.0913107	0.237388	0.0255582	0.0403455	0.138103	0.0309847	0.0610162	0.0106324
171		2019	0.755326	0.21246	0.479385	0.0460015	0.20858	0.0725535	0.0931446	0.949803	0.380689	0.461145	0.121767	0.0362	0.491149	0.0926606	0.19803	0.0373089
172		2022	0.806048	0.197357	0.602329	0.0503803	0.204453	0.147	0.0822724	0.93684	0.353556	0.325604	0.000124034	0.0305091	0.634809	0.111528	0.218993	0.024058
173		2000	0.512979	0.0357113	0.0119776	0.0304431	0.00793034	0.166529	0.0202403	0.951804	0.0033617	0.0241852	0.00742442	0.0033	0.143031	0.0123042	0.0442902	0.0346739
174		2010	0.709876	0.151393	0.0968967	0.0918453	0.185424	0.308049	0.0765864	0.854539	0.0129736	0.0187958	0.0173145	0.0326182	0.143031	0.155809	0.267627	0.195591
175		2019	0.681554	0.422522	0.218179	0.119936	0.327389	0.364702	0.244341	0.855661	0.123885	0.0837008	0.0721966	0.0470273	0.247303	0.518009	0.80864	0.5028
176		2022	0.711773	0.432103	0.313903	0.133348	0.481141	0.790398	0.265021	0.862021	0.173901	0.0897113	0.000169098	0.0116818	0.330937	0.665629	0.814167	0.567528
177		2000	0.321508	0.0312035	0.0122524	0.0384258	0.00320332	0.149505	0.017686	0.916901	0.00988509	0.108848	0.0601795	0.0127636	0.113459	0.00405118	0.0280429	0.00306152
178		2010	0.501219	0.116668	0.11354	0.0916967	0.0891897	0.141107	0.0420849	0.912468	0.121881	0.258822	0.0876025	0.0187455	0.138103	0.109938	0.136516	0.129192
179		2019	0.62677	0.150839	0.231149	0.0962171	0.372413	0.148082	0.14273	0.879397	0.895319	1.0001	0.274985	0.0546455	0.195434	0.183982	0.377809	0.650876
180		2022	0.687114	0.177203	0.336479	0.204515	0.528745	0.312262	0.160516	0.867295	1.0001	0.824818	0.000439483	0.0897091	0.22992	0.205047	0.358713	1.0001
			108.172	28.4508	39.9905	13.6319	23.7047	39.481	18.2237	148.538	8.82992	13.6218	11.4697	5.21289	40.498	26.1227	36.7547	19.2626
1	Characteristic proportion	2000	0.00638711	0.00152771	0.000925544	0.00116658	0.00040511	0.00712536	0.00236443	0.0019878	0.00370524	0.0122286	0.00194649	0.00646474	0.00681774	0.00149937	0.000974158	0.00411018
2		2010	0.00731125	0.0126686	0.00473488	0.00649544	0.00824163	0.00831658	0.00959987	0.00404041	0.0108271	0.00802526	0.0214899	0.122882	0.00645264	0.00773123	0.00494795	0.0095425
3		2019	0.00640355	0.0118596	0.00513095	0.00526466	0.00277797	0.00813848	0.010848	0.00399004	0.0082857	0.00593992	0.0112948	0.00617002	0.0073654	0.00623838	0.00799665	0.0114998
4		2022	0.006089	0.0107299	0.00671891	0.00430438	0.00355539	0.0108937	0.009157	0.00467835	0.00807774	0.00524096	0.00134405	0.00133236	0.00540886	0.00435888	0.00893232	0.0142846
5		2000	0.006089	0.000526368	0.000816428	0.00371917	0.000322973	0.00352212	0.00124963	0.0038971	0.000269899	0.00174719	0.000213811	0.000908587	0.0026799	0.000104068	0.000427427	0.000607951
6		2010	0.00793553	0.0039599	0.00534348	0.00424487	0.00422051	0.00445736	0.00477378	0.0051473	0.000874593	0.00108413	0.00132899	0.0235221	0.00487052	0.00463723	0.00317489	0.00143265
7		2019	0.00781789	0.00372686	0.00700972	0.00900137	0.00879909	0.00540775	0.0104597	0.00538329	0.00108256	0.00116471	0.00296803	0.0396064	0.0108339	0.00427207	0.00577806	0.000962352
8		2022	0.00733405	0.00382351	0.00965179	0.00380708	0.0108109	0.00717511	0.00443023	0.00552634	0.000693985	0.000735542	0.000352635	0.0436174	0.0161948	0.00364915	0.00591648	0.00187497
9		2000	0.00587857	0.000668964	0.000813243	0.0024273	0.000250016	0.00546543	0.00183996	0.00423056	0.000269641	0.00104592	7.62971e-05	0.000795231	0.00328841	0.00104292	0.000743836	0.0013203
10		2010	0.0078987	0.00534668	0.00436563	0.00525375	0.00828903	0.00637111	0.00853925	0.00543203	0.00184391	0.0015864	0.00187944	0.0313227	0.00426202	0.0174518	0.00433204	0.00425604
11		2019	0.00790187	0.00840085	0.00537331	0.00930437	0.00940596	0.00765247	0.0154545	0.00566398	0.0014815	0.00112279	0.00496788	0.019893	0.00585509	0.0274355	0.00852338	0.00507247
12		2022	0.00752694	0.00778293	0.00767011	0.00156665	0.00279147	0.00708137	0.00602117	0.00524389	0.000700108	0.000680971	1.38302e-05	0.000605143	0.0107537	0.0110024	0.00906791	0.00570322
13		2000	0.006921	0.00232604	0.000701608	0.0015328	0.000413508	0.006087	0.00225601	0.00296625	0.0011461	0.00510402	0.0037368	0.00503298	0.00626999	0.0008675	0.000663484	0.00391307
14		2010	0.00796534	0.00649299	0.00382223	0.0056165	0.00382067	0.00529526	0.00890841	0.00416256	0.00574635	0.00580932	0.00865195	0.0104862	0.00904001	0.00780194	0.00133468	0.00705538
15		2019	0.00839032	0.00916298	0.00555551	0.0278327	0.0100525	0.00667036	0.0126017	0.00466526	0.00802601	0.00610829	0.0347596	0.000242406	0.0103471	0.0156967	0.00993537	0.0129072
16		2022	0.0081179	0.00719037	0.00710056	0.00698411	0.0129628	0.00751907	0.0115586	0.00351617	0.0013746	0.00094651	3.30128e-05	0.00116494	0.0109556	0.00613814	0.00867519	0.0129639
17		2000	0.00494917	0.000764028	0.000807377	0.00081244	0.000106918	0.00515753	0.00145003	0.00562583	0.000200269	0.000876121	0.00249655	0.000777792	0.00219309	0.000275907	0.000700289	0.00563265
18		2010	0.00523852	0.00407177	0.00342582	0.00364883	0.00195742	0.00572142	0.0040681	0.00441567	0.00263401	0.00355732	0.0017799	0.0116355	0.00219309	0.00293405	0.00295685	0.00417523
19		2019	0.00319735	0.00522729	0.00513463	0.00283523	0.00333392	0.00805627	0.00689421	0.00478338	0.00118931	0.00118243	0.00147632	0.00010638	0.00395381	0.00483323	0.00491201	0.00360401
20		2022	0.00370413	0.00623521	0.00737087	0.00449818	0.00518669	0.00926985	0.00753922	0.00491812	0.00322067	0.0027976	9.50444e-06	0.000315581	0.00984074	0.0140249	0.00557868	0.00405105
21		2000	0.00487903	0.00041546	0.000700943	0.0010779	0.000182462	0.00311399	0.000679744	0.00373869	5.07392e-05	0.000363501	1.21238e-05	0.000498764	0.00182799	0.000141658	0.000469262	0.000399409
22		2010	0.00508069	0.00240965	0.0035869	0.00301072	0.00186079	0.00423743	0.00241505	0.00476877	0.000313487	0.000657827	0.00141006	0.00580903	0.00377521	0.00409933	0.00219372	0.00107155
23		2019	0.00464687	0.00390748	0.00542008	0.00227326	0.00138778	0.00598173	0.00551352	0.0052619	0.00101585	0.00165161	0.00140298	0.000272053	0.00692153	0.00438305	0.00389105	0.00114685
24		2022	0.00524728	0.00443217	0.00765729	0.00214441	0.0024273	0.00591467	0.00301363	0.0050788	0.0010458	0.0014683	0.00171075	0.000112222	0.00821158	0.00380041	0.00371066	0.00168219
25		2000	0.00456339	0.000336239	0.000676639	0.0010931	0.000201487	0.00447611	0.000715241	0.00525888	0.000123029	0.000767091	1.47431e-05	0.000193576	0.00231479	0.000166718	0.000562037	4.57959e-05
26		2010	0.00439855	0.00321985	0.0041184	0.00361927	0.00340366	0.00435641	0.00219689	0.00561172	0.00370524	0.00504263	0.00352463	0.00176311	0.0025582	0.0029958	0.00270631	0.000622931
27		2019	0.00265527	0.00424179	0.00539711	0.00180319	0.00186754	0.00620887	0.00319842	0.00562709	0.000759048	0.000871589	0.00396992	0.00455863	0.00423217	0.00241137	0.00426647	0.00161084
28		2022	0.00321313	0.00498255	0.00766554	7.33572e-06	0.00411387	0.00808151	0.00313078	0.00360306	0.00103926	0.00107346	0.00131785	0.00120261	0.00922775	0.0115305	0.00488494	0.0025818
29		2000	0.00540511	0.000304551	0.000649821	0.00118308	7.61206e-05	0.00339593	0.000799916	0.00437197	0.000103673	0.000734933	2.653e-05	0.00123296	0.00365351	0.000321552	0.000339028	0.000468397
30		2010	0.00439855	0.00127427	0.0023935	0.00267635	0.00185734	0.00396559	0.00190141	0.00409632	0.00112774	0.00298784	3.17687e-05	0.0104828	0.00584413	0.00304503	0.00196734	0.000812155
31		2019	0.00323395	0.00302022	0.00414672	0.00413317	0.00125109	0.00478041	0.00380509	0.00472041	0.000211535	0.000376298	4.61749e-05	1.91832e-05	0.0112956	0.00188869	0.00352631	0.000948161
32		2022	0.00314299	0.00277107	0.00653905	0.00163309	0.0020215	0.00512869	0.00392712	0.00571335	0.000581612	0.000967624	4.61749e-05	0.000136393	0.0191639	0.00334038	0.00475691	0.00308837
33		2000	0.00447571	0.000764028	0.000785419	0.00110549	0.000375402	0.00582597	0.00210399	0.00412805	0.000623075	0.00239752	0.000893525	0.0021119	0.00328841	0.000326922	0.000909924	0.00530703
34		2010	0.00470893	0.0032596	0.00311926	0.00608836	0.00327616	0.00608772	0.00719405	0.00428181	0.0112852	0.0118937	0.00442044	0.0197256	0.00353181	0.00374402	0.00447997	0.0125729
35		2019	0.00148543	0.00677525	0.00522012	0.00369399	0.00845022	0.0109355	0.0125111	0.00451893	0.00294396	0.00212404	0.0029785	0.000190088	0.00495932	0.00421568	0.00756882	0.0207115
36		2022	0.00170505	0.00915523	0.00662726	0.00197259	0.0142714	0.0145388	0.00723374	0.00574407	0.00726843	0.00483234	0.00302041	0.00514233	0.00700815	0.0215518	0.00804591	0.0188094
37		2000	0.00735158	0.0015487	0.001036	0.00150046	0.000491746	0.00634371	0.00286762	0.00509731	0.0100218	0.0275761	0.0136378	0.00350704	0.003045	0.000369882	0.000945045	0.00371163
38		2010	0.00690968	0.00674087	0.00434132	0.00487407	0.00651361	0.00806565	0.00919187	0.00465329	0.0332566	0.0429216	0.0390413	0.0209463	0.00328841	0.0184936	0.00444276	0.0187972
39		2019	0.00591205	0.00927069	0.00522397	0.00265136	0.0177228	0.0111173	0.0230197	0.00404041	0.0182833	0.0122029	0.0458463	0.00112658	0.00579592	0.00950243	0.00687258	0.021006
40		2022	0.00533496	0.00953344	0.00667859	0.00155903	0.0182735	0.0125176	0.00990466	0.0056218	0.0136375	0.00851397	0.00253191	0.000584216	0.00735905	0.0156699	0.00839339	0.0295412
41		2000	0.00407238	0.000476602	0.00049964	0.00121392	0.000249333	0.00409466	0.000785293	0.00657922	0.000483555	0.00353367	0.000883048	0.00010638	0.00182799	0.000220417	0.000616104	0.000548424
42		2010	0.00186462	0.00233259	0.00223762	0.00175781	0.00217321	0.00389636	0.00182122	0.00591773	0.0105571	0.0218317	0.0131048	0.0174654	0.00231479	0.00284097	0.003448	0.00333081
43		2019	0.00226415	0.00610505	0.00583861	0.00398586	0.00409926	0.00535078	0.00515323	0.00570264	0.00208092	0.00197591	0.0337974	0.0173015	0.00299689	0.00341019	0.00537162	0.00420479
44		2022	0.00229425	0.00707299	0.00853676	0.00725126	0.00486347	0.00607402	0.00396993	0.00615724	0.00844828	0.00739256	9.50444e-06	0.000234144	0.00555525	0.00493974	0.00636456	0.00492109
45		2000	0.00739189	0.000205526	0.00104407	0.00149812	0.000147041	0.00128389	0.000458949	0.00662191	1.95256e-05	0.000118495	2.52204e-05	1.91832e-05	0.00681409	6.28979e-05	0.000125044	5.19142e-06
46		2010	0.00270459	0.000772917	0.00290304	0.00156672	0.000608066	0.0013971	0.00111344	0.00624413	0.000137472	0.000694469	9.79065e-05	0.00277982	0.00922256	0.00102323	0.000586502	0.00126393
47		2019	0.00293739	0.00147283	0.00521274	0.00167105	0.000534649	0.00154853	0.000630412	0.00610561	0.000122918	0.000450688	0.000165354	5.05739e-05	0.0124061	0.00087824	0.000894729	0.00105145
48		2022	0.00361119	0.00198402	0.0086689	0.002606	0.000908209	0.00176557	0.000591415	0.00648125	0.000140036	0.000450091	9.50444e-06	4.18543e-05	0.0172302	0.00103486	0.00120972	0.00128679
49		2000	0.00562255	0.00153766	0.000780391	0.000339253	0.000453222	0.00739144	0.00185415	0.00312328	0.00387147	0.0140711	0.00596715	0.00113007	0.00231479	0.000866605	0.000987287	0.000956439
50		2010	0.00621175	0.00882628	0.00364657	0.0105226	0.00789383	0.00751402	0.010196	0.00330311	0.00861815	0.00499726	0.0346249	0.0147554	0.0029233	0.0141716	0.00799557	0.00460335
51		2019	0.00561699	0.0132586	0.00762167	0.0105523	0.00380202	0.00888912	0.0114163	0.00242942	0.00902817	0.00416906	0.073928	0.00510797	0.0082236	0.0121418	0.0145687	0.00291018
52		2022	0.00528236	0.0156027	0.011427	0.0242042	0.00384791	0.0108432	0.01107	0.00234065	0.010768	0.00377071	0.00118004	0.00147081	0.0195462	0.0120129	0.0161165	0.0108446
53		2000	0.00304484	0.000450253	0.00036203	0.00133359	0.000170599	0.00287099	0.000805669	0.00611014	2.73937e-05	0.000156453	2.39107e-05	0.000863245	0.00141577	0.000420897	0.000587154	0.00104238
54		2010	0.00410746	0.00157943	0.00244026	0.00237416	0.00306754	0.00645403	0.00390271	0.00538216	1.13251e-05	7.34117e-06	6.32005e-05	0.00263508	0.00188884	0.000586471	0.00419433	0.00376564
55		2019	0.00393749	0.0067705	0.00514	0.00208071	0.0061219	0.0063228	0.00569421	0.00524817	0.000122143	0.000124675	0.000357874	0.00291934	0.0075342	0.00505967	0.0099187	0.0032362
56		2022	0.00319559	0.00636188	0.00785482	0.00405036	0.00779442	0.00684342	0.00564865	0.00510285	0.000136918	0.000107283	9.50444e-06	0.0055579	0.0086948	0.0133652	0.0105725	0.0032772
57		2000	0.00371655	0.000578526	0.00109886	0.00138869	0.000199096	0.00196603	0.000840242	0.00618834	0.00136544	0.0111987	0.00917189	0.0023421	0.0034695	0.000373462	0.000612434	0.000298095
58		2010	0.00796534	0.00654339	0.00559087	0.0118339	0.00791813	0.00165813	0.00418164	0.0056082	0.00348361	0.00317638	0.0233545	0.00176311	0.00378738	0.00224132	0.00412371	0.00305526
59		2019	0.00701451	0.0125377	0.0123934	0.00635264	0.00978903	0.00382209	0.00736687	0.00520649	0.00564085	0.003889	0.0509514	0.00644033	0.0128283	0.00634399	0.0100959	0.0041224
60		2022	0.00712362	0.0171082	0.0169145	0.0210884	0.00864286	0.00436651	0.00714058	0.00492492	0.00392688	0.00183107	0.000663025	0.00271181	0.0121258	0.00597883	0.0098632	0.00426038
61		2000	0.00428036	0.00072174	0.000290962	0.0014157	0.000251193	0.00265394	0.000821704	0.00565794	3.36364e-05	0.00014668	6.71295e-05	0.000640022	0.00097608	0.000620481	0.000584735	0.0008705
62		2010	0.00681674	0.00270245	0.00415929	0.00790101	0.00334578	0.00308659	0.00555536	0.00263028	0.000306838	0.000288665	0.00080604	0.013852	0.00219309	0.00497554	0.00485273	0.0057249
63		2019	0.00693026	0.00785581	0.00619797	0.0023198	0.000311459	0.00546687	0.0084283	0.00383666	0.0019063	0.00129808	0.00402623	0.00385583	0.0042114	0.00527805	0.0100014	0.0099789
64		2022	0.00666769	0.00987322	0.0100956	0.0140521	0.00771887	0.00738639	0.00797635	0.00428798	0.00171422	0.000902118	9.50444e-06	0.0104025	0.0145852	0.0173739	0.0113194	0.0127428
65		2000	0.00824591	0.00243047	0.00176931	0.00252388	0.000635008	0.0062954	0.00298047	0.00424038	0.00119338	0.00296805	0.000327752	0.0069949	0.00353181	0.000614216	0.000926044	0.00479809
66		2010	0.00924545	0.0220082	0.00818887	0.0268055	0.0220652	0.0080642	0.0254047	0.00187409	0.00721446	0.00293115	0.00139382	0.191851	0.0167973	0.0261315	0.00764436	0.0256774
67		2019	0.00909616	0.0240104	0.0154524	0.0146969	0.0421818	0.012072	0.054879	6.7323e-07	0.0102102	0.00207623	0.0046994	0.0315843	0.0102829	0.0382846	0.0144466	0.0301234
68		2022	0.00910516	0.0274632	0.0227477	0.063656	0.0421899	0.0143737	0.0357623	0.00183807	0.0134202	0.00190985	9.50444e-06	4.35982e-05	0.00836666	0.0350161	0.0165704	0.033373
69		2000	0.00298166	0.000805413	0.000816931	0.00142584	0.00032827	0.00287099	0.00104844	0.00560669	0.000476759	0.00240429	3.70073e-05	0.00585611	0.0025582	0.00133827	0.000731033	0.000471945
70		2010	0.0062591	0.00602087	0.00576653	0.00730275	0.00690821	0.00412062	0.00441524	0.00568174	0.0019691	0.00176082	0.00307987	0.00809357	0.0025582	0.00760235	0.00440834	0.00293541
71		2019	0.00569033	0.00877952	0.00839369	0.00583901	0.00915099	0.00537458	0.00826443	0.0046504	0.0148387	0.00933818	0.00151954	0.0453613	0.00559954	0.00563783	0.00785821	0.00445552
72		2022	0.00496671	0.0122407	0.0116447	0.013519	0.00869474	0.00808367	0.00757757	0.00470215	0.0196962	0.00972686	9.50444e-06	0.00337799	0.0073768	0.0179297	0.00918281	0.00485959
73		2000	0.00669022	0.000231574	0.00149945	0.00141855	3.6772e-05	0.000394079	7.4793e-05	0.00655882	7.60425e-05	0.00170778	1.86721e-05	0.000446446	0.00487052	0.000376147	0.000125044	5.19142e-06
74		2010	0.00919284	0.00362641	0.0220266	0.00428288	0.00212508	0.000365236	0.0012285	0.00645191	0.00163665	0.00287842	0.00174376	0.00103066	0.0100323	0.00106261	0.00141623	5.19142e-06
75		2019	0.00887393	0.00451114	0.0195197	0.00567943	0.00744362	0.000798605	0.00212134	0.00642571	0.00259707	0.00482878	0.00559259	0.000258101	0.024695	0.00602805	0.00235926	0.000672602
76		2022	0.00866677	0.00569021	0.0250085	0.00691634	0.00559811	0.000889461	0.00175047	0.00626277	0.00274852	0.00367904	9.50444e-06	0.000259845	0.0230428	0.00630013	0.0023538	0.000969054
77		2000	0.00460372	0.000510524	0.00101505	0.00140764	0.000290138	0.00221408	0.000898322	0.00614213	3.72564e-05	0.000210788	0.00312388	0.000237174	0.00414031	0.000462962	0.000399021	0.00374514
78		2010	0.00737263	0.00184256	0.006144	0.00214726	0.00535484	0.00336276	0.00297843	0.0061182	0.000248622	0.00032394	0.00116689	0.0190123	0.00572243	0.00403042	0.00245068	0.00247497
79		2019	0.00706533	0.00582022	0.0088977	0.00192263	0.0346123	0.00430449	0.00883972	0.00607488	0.000301704	0.00026598	0.00298454	3.66225e-05	0.0111892	0.00582578	0.00621424	0.00443344
80		2022	0.00673081	0.0058658	0.0131066	0.00641429	0.0133947	0.00593269	0.0107329	0.00593787	0.000404186	0.000277331	0.00184172	2.09271e-05	0.0121714	0.0108924	0.00722227	0.00522621
81		2000	0.00626593	0.000246293	0.000879953	0.00123477	0.000121254	0.00154709	0.000323644	0.00639499	0.000173451	0.00274941	1.73624e-05	0.000120331	0.00231479	0.0082208	0.00263563	5.19142e-06
82		2010	0.0072639	0.00233948	0.00464805	0.00276179	0.00180382	0.00201795	0.00127277	0.00639499	9.10029e-05	0.000264554	6.62258e-05	0.000721986	0.00328841	0.00817247	0.00297865	0.000594153
83		2019	0.00852238	0.00776416	0.0161753	0.013166	0.0252332	0.00268279	0.00380311	0.00650379	0.000354379	0.000319668	0.000985201	3.66225e-05	0.00478359	0.00396777	0.00490878	0.00134632
84		2022	0.00878952	0.0148319	0.0222556	0.0426235	0.00708445	0.00197973	0.00375558	0.00664709	0.000775966	0.000515847	0.00210365	6.80132e-05	0.00487052	0.00892337	0.00488206	0.00134159
85		2000	0.00339009	0.000837481	0.000994935	0.00122098	0.000403872	0.00342117	0.000962222	0.00561449	0.000732414	0.00344972	1.60527e-05	0.000558057	0.00121948	9.69078e-05	0.001158	0.000984034
86		2010	0.00445817	0.00514173	0.0055602	0.00777942	0.00363958	0.00623771	0.00385712	0.00609566	0.00768063	0.00743411	6.71295e-05	0.00432843	0.0024365	0.0109058	0.00379474	0.0048927
87		2019	0.00687197	0.0215211	0.0135701	0.0075672	0.0084408	0.00681818	0.009289	0.00653313	0.00334157	0.00139159	0.00151692	0.000908587	0.00420692	5.12629e-05	0.0116859	0.018196
88		2022	0.00729898	0.0351519	0.020552	0.0733645	0.0143639	0.00669559	0.00846178	0.00596709	0.0037902	0.00101393	9.50444e-06	4.70861e-05	0.00426202	5.12629e-05	0.0123112	0.026063
89		2000	0.00319691	0.00016083	0.000552103	0.00113217	0.000717282	0.00959506	0.0019551	0.00567746	0.00232401	0.00661345	0.000246553	5.92936e-05	0.0024365	0.00133066	0.00183757	0.00127142
90		2010	0.00340602	0.0102305	0.00298936	0.00937359	0.00735974	0.014034	0.00594471	0.00436215	0.0229927	0.0140383	0.00749421	0.01738	0.00588064	0.0058938	0.00542572	0.00517023
91		2019	0.00669484	0.0147305	0.00689289	0.00655177	0.010415	0.0118167	0.00996962	0.00648465	0.0244966	0.0113305	0.0256959	0.00280772	0.00258243	0.0247648	0.0187263	0.0108146
92		2022	0.00515259	0.0342726	0.016209	0.0109898	0.0258608	0.0171938	0.0152097	0.00643302	0.00598077	0.0012388	9.50444e-06	0.00255834	0.00487052	0.0247648	0.0184735	0.0186517
93		2000	0.00319929	0.00040646	0.000847939	0.00130469	0.000285478	0.00202949	0.000588539	0.00668487	0.000806071	0.00543489	1.60527e-05	3.66225e-05	0.00121948	0.000868395	0.000804618	0.000399409
94		2010	0.00323066	0.00286124	0.00367372	0.00240798	0.00227836	0.00298852	0.00134361	0.00663752	0.0024181	0.00381096	0.000701005	0.000214503	0.0024365	0.00444838	0.00270742	0.000596518
95		2019	0.00347873	0.00767278	0.00879144	0.00267577	0.00927835	0.00408384	0.00298353	0.00615598	0.00271771	0.00214672	0.000432525	2.96468e-05	0.0048003	0.00892337	0.00814401	0.000104929
96		2022	0.0025117	0.00760548	0.01299	0.00475882	0.0123753	0.00365913	0.00241464	0.00555153	0.00741024	0.00488026	9.50444e-06	4.01104e-05	0.00487052	0.00668588	0.00832614	0.000889028
97		2000	0.0031376	0.000147585	0.000620321	0.00128572	0.000123104	0.00155213	0.0002733	0.00662669	0.000350537	0.00616644	7.23681e-05	2.96468e-05	0.000610976	0.000868395	0.000750252	0.000281144
98		2010	0.00708855	0.00237888	0.00347996	0.00444405	0.00135114	0.00186724	0.00105417	0.00625332	0.0025452	0.0101595	0.000968176	0.00707686	0.00121948	0.000732266	0.00243559	0.000281144
99		2019	0.0067976	0.00579094	0.00836051	0.00605983	0.00172177	0.00249098	0.0024256	0.00659307	0.00409103	0.00663091	0.00990268	1.91832e-05	0.00137323	0.00919187	0.0076819	7.41795e-05
100		2022	0.0070184	0.00562656	0.00973744	0.00695664	0.00352228	0.00257318	0.00239093	0.00648175	0.00393035	0.00567347	9.50444e-06	0.000521435	0.0024365	0.00677538	0.00929113	0.00182687
101		2000	0.00225998	0.000154366	0.00063725	0.00132833	5.7296e-05	0.000996902	0.000134425	0.00635935	0.00162099	0.0410503	1.47431e-05	5.05739e-05	0.000610976	0.00131589	0.000451239	0.000241722
102		2010	0.00305531	0.000954759	0.00431266	0.00183475	0.000806383	0.00143892	0.000563076	0.00638177	0.00226628	0.00927666	0.000733747	0.000422031	0.00121948	0.00534338	0.00162011	0.000399409
103		2019	0.006338	0.00399409	0.012174	0.00377005	0.00125404	0.0017461	0.00177581	0.00647848	0.0114803	0.0178325	0.000407641	1.91832e-05	0.00355871	0.0174258	0.00465916	0.000735283
104		2022	0.00601886	0.00610347	0.0162618	0.0027179	0.00355318	0.0016365	0.00158762	0.00654988	0.0171727	0.0205978	9.50444e-06	0.00158872	0.00365351	0.0225273	0.00576007	0.00526288
105		2000	0.00163399	0.000627468	0.000486734	0.00131255	0.000259876	0.00482656	0.000559081	0.00605524	1.58687e-05	3.51268e-05	1.73624e-05	0.000193576	0.0024365	0.000107648	0.000342508	0.000793627
106		2010	0.00358138	0.00672636	0.00238478	0.0043424	0.00220247	0.00663358	0.00202666	0.00593926	0.000979685	0.00132828	0.000507175	0.000542362	0.00608754	0.000420897	0.00107645	0.0011906
107		2019	0.0057635	0.0182947	0.00685317	0.0108522	0.00670313	0.0114042	0.00976535	0.00610561	0.00154907	0.000700017	0.000441692	4.883e-05	0.0127157	0.000922095	0.00364456	0.00617825
108		2022	0.00546297	0.0239312	0.0104215	0.018457	0.0115784	0.0112896	0.011196	0.00641413	0.0044588	0.00148486	9.50444e-06	0.000280772	0.0121726	0.00355339	0.0272101	0.0102233
109		2000	0.00253983	2.29713e-05	3.14976e-05	0.00128685	4.21857e-06	0.000913257	5.48735e-06	0.00630709	0.00011686	0.007588	8.71864e-06	1.91832e-05	0.00518086	3.6048e-05	2.72074e-06	0.000320566
110		2010	0.00621175	0.000472197	0.000931578	0.00134068	0.00036375	0.00184417	0.000214853	0.0065626	0.000390949	0.00528385	0.00223069	0.00154686	0.00457882	0.000241897	4.34952e-05	0.000438831
111		2019	0.0077239	0.00229359	0.00400794	0.00312018	0.000883239	0.00316879	0.00122799	0.0067258	0.00077929	0.00266608	8.54647e-05	1.91832e-05	0.00616377	0.000348268	0.000145839	0.000115178
112		2022	0.00756201	0.00294417	0.00557378	0.00371469	0.00158257	0.00340675	0.00116888	0.00664709	0.00224757	0.00595948	9.50444e-06	7.15011e-05	0.00808068	0.000420897	0.00017941	0.00151032
113		2000	0.000205446	0.000603449	0.000100051	0.00133589	0.000217723	0.00589664	0.000517182	0.00578903	0.000248031	0.00180218	0.00204734	4.53421e-05	0.00125234	0.000481756	0.000668703	0.00218561
114		2010	0.00235387	0.00306808	0.00119071	0.00153028	0.00367571	0.0116739	0.0024851	0.00580338	0.00331539	0.00496699	0.00407862	0.00034181	0.0024365	0.000107648	0.00216376	0.00450677
115		2019	0.00476878	0.00916941	0.00352036	0.00310228	0.00925933	0.0210011	0.00900142	0.00570264	0.00784749	0.00412337	0.000522891	1.91832e-05	0.00365351	0.000206097	0.00679574	0.00646839
116		2022	0.00430035	0.011755	0.00453726	0.00189287	0.00819909	0.0212116	0.00949415	0.00567746	0.0251697	0.010631	9.50444e-06	0.000127307	0.00487052	0.000241897	0.00678486	0.0134086
117		2000	2.61237e-05	0.000134941	2.5006e-06	0.00125431	4.7604e-05	0.00316014	9.87149e-05	0.00618393	0.000141646	0.00275521	4.61749e-05	4.53421e-05	0.00125234	1.8148e-05	0.000587154	0.000989159
118		2010	0.00358138	0.000956406	0.000592832	0.0014308	0.00100794	0.00719602	0.000633843	0.0064708	3.77736e-05	0.000145425	0.000771727	9.766e-05	0.0024365	6.28979e-05	0.00189194	0.00208666
119		2019	0.0065281	0.00457721	0.00222571	0.00244708	0.00354226	0.0125118	0.00214443	0.00633228	0.000424859	0.000610308	0.000109039	1.91832e-05	0.00365351	0.000116598	0.00605171	0.00527352
120		2022	0.00587857	0.00663899	0.00300394	0.00223506	0.00636387	0.0115499	0.00240383	0.00643302	0.000867224	0.000929615	9.50444e-06	2.09271e-05	0.00487052	0.0110866	0.00596938	0.00812608
121		2000	0.00687338	8.2735e-05	0.000311076	0.00133226	3.09462e-05	0.000624825	0.000445532	0.00618116	0.000227641	0.00560612	0.000663025	1.91832e-05	0.00231479	0.00457189	0.000804618	0.0107602
122		2010	0.00551032	0.00049468	0.00175254	0.00134614	0.000726331	0.00117717	0.00117515	0.00618116	0.00397859	0.0248186	0.00354428	1.91832e-05	0.00328841	0.00457279	0.0125892	0.0120395
123		2019	0.00697708	0.00244208	0.0056244	0.00182733	0.00441895	0.00142739	0.00414005	0.00668487	0.00251676	0.00494347	0.0041978	1.91832e-05	0.00120446	0.00481175	0.0134914	0.000399409
124		2022	0.00693072	0.00203789	0.00732432	0.00335222	0.00353763	0.00239796	0.00463664	0.00668487	0.00144348	0.00229416	0.000111291	1.91832e-05	0.00121948	0.00534338	0.0133088	0.00263423
125		2000	0.00841829	3.52029e-05	0.000880959	0.00137723	3.4372e-05	2.53286e-06	0.000124289	0.00671975	1.47235e-05	0.000184059	7.36778e-05	1.91832e-05	0.00231479	0.00205516	0.00036969	0.0023705
126		2010	0.00778998	0.000510524	0.00433378	0.00155284	0.000594674	0.000426528	0.000364602	0.00672504	1.46497e-05	4.07997e-05	0.000279033	1.91832e-05	0.00328841	0.00205516	0.00376541	0.0120395
127		2019	0.00852919	0.00153433	0.0118763	0.00191513	0.00211183	0.000596703	0.00148965	0.00673298	1.50191e-05	1.9136e-05	0.00129821	1.91832e-05	0.00608754	0.00338065	0.00434503	0.0023705
128		2022	0.00859663	0.00196817	0.0143381	0.00242441	0.00208705	0.000717844	0.00174382	0.00672265	1.22078e-05	9.79012e-06	7.62971e-05	1.91832e-05	0.00564908	0.00102681	0.0043384	0.000936334
129		2000	0.00894804	6.53065e-05	0.000232907	0.00135433	4.64972e-05	0.000532526	0.000349832	0.00667228	2.14465e-05	0.000607281	0.000270127	1.91832e-05	0.00231479	0.00209275	0.000587154	0.0107602
130		2010	0.00831605	0.000719665	0.00242712	0.00164999	0.000648204	0.000413548	0.000577074	0.00667228	1.8713e-05	8.25906e-05	0.000820184	1.91832e-05	0.00328841	0.00209275	0.00612065	0.0120395
131		2019	0.00901756	0.00301104	0.00803064	0.0020088	0.00351539	0.000430854	0.00198555	0.00667228	2.32934e-05	4.24386e-05	0.000270127	1.91832e-05	0.0135248	0.00181262	0.00628568	0.000399409
132		2022	0.00899995	0.00188737	0.0112242	0.00196804	0.00310729	0.000940658	0.00227936	0.00662191	1.72793e-05	2.15024e-05	1.61837e-05	1.91832e-05	0.0121726	0.00409038	0.0070866	0.00167746
133		2000	9.24453e-07	3.51484e-06	0.000424717	0.0013158	1.05217e-05	9.84365e-05	6.78164e-05	0.00665969	3.92511e-05	0.00495277	1.47431e-05	1.91832e-05	2.46926e-06	0.00176339	0.000125044	5.19142e-06
134		2010	0.00621175	0.000114423	0.00298494	0.00130447	0.000238229	0.000233278	8.01763e-05	0.00665969	1.46497e-05	0.000104548	2.91493e-05	1.91832e-05	6.33199e-05	0.00176339	0.00134828	5.19142e-06
135		2019	0.00779687	0.000643344	0.00839001	0.00143417	0.00125367	0.000385426	0.000513559	0.00665465	1.30613e-05	2.27505e-05	0.00049015	1.91832e-05	0.000124171	0.00198804	0.00231449	0.00154264
136		2022	0.00789519	0.000832791	0.0106942	0.00131677	0.000676122	0.000435181	0.000478885	0.00662191	1.13762e-05	7.70745e-06	2.12914e-05	1.91832e-05	0.00121948	0.00176339	0.00216376	0.00158206
137		2000	0.0039321	0.00010967	4.75077e-05	0.00137519	2.40284e-05	0.000587328	8.09434e-05	0.00655844	1.75309e-05	0.000381784	7.36778e-05	0.000165673	0.00365351	6.28979e-05	0.000260959	5.19142e-06
138		2010	0.00761462	0.000881084	0.00138061	0.00166329	0.000463852	0.000961569	0.00044283	0.00655844	3.62591e-05	0.000253392	0.000871693	0.00134108	0.0079354	0.00100264	0.00136964	0.000399409
139		2019	0.00727223	0.00202838	0.00553824	0.00302492	0.00223613	0.00195738	0.00141643	0.00655844	0.000269899	0.000746948	0.005769	1.91832e-05	0.0153626	0.000223102	0.00495521	0.000438831
140		2022	0.00696579	0.00233734	0.00739686	0.00365248	0.00260557	0.00212251	0.00136762	0.00645921	0.000131735	0.000285758	2.12914e-05	9.59161e-05	0.0121726	0.00274968	0.00515389	0.000438831
141		2000	0.00228373	0.0005739	0.000225258	0.00136625	0.000160809	0.00316447	0.000646436	0.00624098	0.000158712	0.00120487	0.00102842	9.06843e-05	0.00219309	0.000197147	0.000740765	0.000755388
142		2010	0.00445817	0.004424	0.00147917	0.00284709	0.00257003	0.00456048	0.00286573	0.00584343	0.000728757	0.00149321	0.00296528	0.0058875	0.00257959	0.00298327	0.0035346	0.00346682
143		2019	0.00597986	0.0106063	0.00585034	0.0082848	0.0157405	0.00752988	0.0145786	0.00560152	0.00260076	0.00149155	0.0125809	0.000715011	0.00468705	0.00630013	0.0123845	0.00725762
144		2022	0.00563307	0.00860682	0.0085137	0.018814	0.0180846	0.0121203	0.0183686	0.00234531	0.00322207	0.00147711	0.00012943	0.00236302	0.0121076	0.0032822	0.0131729	0.0100806
145		2000	0.00386253	0.000306136	0.000333033	0.00129718	0.000104134	0.00125721	0.000503912	0.00618116	0.000779807	0.0119523	0.000532059	0.00137422	0.0026799	6.28979e-05	0.000206593	5.19142e-06
146		2010	0.0051596	0.00205357	0.00167012	0.00316119	0.00158435	0.00303179	0.00181987	0.00618116	0.00421725	0.0161682	0.00356061	0.00417322	0.00407512	0.00108319	0.00240026	0.00234606
147		2019	0.00618349	0.00630944	0.00624691	0.00269761	0.00503442	0.00636246	0.0109913	0.00590589	0.0198809	0.0213075	0.0738108	1.91832e-05	0.00628424	0.00310589	0.00836148	0.00469638
148		2022	0.00594872	0.00459828	0.00718822	0.00242711	0.00425355	0.00711454	0.00955726	0.00554397	0.0153972	0.0151516	2.12914e-05	0.00149978	2.46926e-06	0.00310768	0.00701864	0.00796839
149		2000	0.00282611	0.000526368	0.000117148	0.00168077	0.000270268	0.00282844	0.000452387	0.0060842	6.07128e-05	0.000520975	0.000957698	0.000102892	0.0026799	0.000488916	0.000912697	0.00179888
150		2010	0.00394262	0.00225558	0.00123093	0.00267621	0.00137796	0.00361947	0.00245504	0.00593661	0.000357962	0.000870599	0.00193659	0.00369887	0.00292791	0.00285887	0.00447537	0.00231688
151		2019	0.00489279	0.0073187	0.00474041	0.00365789	0.00212717	0.006723	0.0117231	0.00558755	0.00327305	0.00237286	0.0225344	0.000908587	0.00409285	0.00828792	0.0146309	0.004491
152		2022	0.00433016	0.0065677	0.00722057	0.0041502	0.00349368	0.00991017	0.0133175	0.00501004	0.00208175	0.00120356	9.50444e-06	0.00217817	0.00230241	0.0114482	0.0132191	0.00548482
153		2000	0.00478504	0.00065312	5.63043e-05	0.00135881	0.000127578	0.001917	0.000636827	0.00633769	5.93091e-05	0.000518457	0.00072065	0.000347042	0.0024365	0.000441482	0.000879044	0.00442398
154		2010	0.00451253	0.00484513	0.00133083	0.0024863	0.00285789	0.00411124	0.00245794	0.00546842	0.000641507	0.00137994	0.000787377	0.000240662	0.0032319	0.00751196	0.00472016	0.00326104
155		2019	0.00573165	0.00785265	0.00527191	0.00367547	0.00624524	0.0087276	0.0109456	0.0054256	0.00399337	0.00251246	0.0112713	0.00127481	0.0049376	0.0128614	0.0124052	0.00461281
156		2022	0.00542264	0.0072886	0.00729516	0.00258671	0.0085278	0.0129495	0.0111824	0.00541641	0.00586292	0.003159	9.50444e-06	0.000453421	0.00532595	0.00900481	0.0136785	0.00521833
157		2000	0.00314204	0.000445563	0.000504961	0.00132034	0.000134986	0.00125721	0.000388297	0.0061143	0.00024792	0.00293283	0.00131785	0.000113355	0.0024365	6.28979e-05	0.000260959	5.19142e-06
158		2010	0.00498425	0.0017398	0.00187809	0.00266441	0.001337	0.00323585	0.00168874	0.0061143	0.000946071	0.00315783	0.0112935	0.000629558	0.0022636	0.00159871	0.00215392	0.00117878
159		2019	0.00586906	0.0054602	0.00771268	0.00354563	0.00735442	0.00543659	0.0108368	0.00425448	0.00644613	0.00624451	0.0871952	0.00219212	0.00242123	0.00259753	0.0061779	0.00217654
160		2022	0.00569094	0.00523764	0.00897564	0.0034631	0.00922007	0.00633794	0.00939375	0.00383892	0.024287	0.0194544	0.000178451	0.00127132	0.00233415	0.00431324	0.00717051	0.00448587
161		2000	0.00522152	0.00160535	0.000307804	0.00212253	0.000501664	0.00558369	0.00127747	0.00589707	0.000532537	0.00208117	0.00262752	0.000151722	0.0024365	0.000420897	7.06781e-05	5.19142e-06
162		2010	0.00691319	0.00965628	0.00214651	0.00845354	0.00636019	0.0123928	0.00527533	0.00589707	0.00192695	0.00159879	0.0170019	0.00266821	0.00423511	0.00713337	0.000804618	0.00508311
163		2019	0.00732161	0.0234146	0.00751423	0.0172749	0.0363161	0.0200594	0.0307843	0.00621907	0.0176128	0.00438898	0.0813973	0.00371547	0.00522403	0.0178733	0.0228032	0.0134393
164		2022	0.00739367	0.0215862	0.0105804	0.0168624	0.0306124	0.0253312	0.0326646	0.00621894	0.017112	0.00345904	2.12914e-05	0.00331521	0.00608754	0.0108029	0.0241684	0.0160499
165		2000	0.00305253	0.000537459	8.7286e-05	0.0014726	0.000155358	0.00305991	0.000868239	0.00650983	8.73829e-05	0.000622168	0.000401093	0.000113355	0.00121948	6.28979e-05	7.06781e-05	5.19142e-06
166		2010	0.00586104	0.00430517	0.00132228	0.00478218	0.00329858	0.00634876	0.00493275	0.00650983	0.000313118	0.000501722	0.000563229	0.000540618	0.00199051	0.000679551	0.000801899	0.00118785
167		2019	0.00535182	0.0100518	0.0046737	0.007664	0.0117387	0.00807574	0.0221146	0.00642005	0.00128203	0.000654258	0.0171162	1.91832e-05	0.00488146	0.00695438	0.0222927	0.00649283
168		2022	0.00672029	0.00907897	0.00655431	0.00930323	0.0140909	0.0106312	0.021282	0.00657935	0.000303165	0.000127347	2.12914e-05	0.000695827	0.00487052	0.00687204	0.0244429	0.00835354
169		2000	0.00363399	0.000472498	0.000931242	0.00133004	0.000159863	0.000771925	0.000654609	0.00651626	0.000897865	0.00922739	0.000909241	0.00640196	0.0026799	3.82808e-06	0.000264819	5.19142e-06
170		2010	0.00708855	0.00355047	0.00597035	0.00845052	0.00459692	0.00151031	0.00176753	0.00631767	0.0103411	0.0174271	0.00222833	0.00773955	0.00341011	0.00118612	0.00166009	0.000551972
171		2019	0.00698263	0.00746764	0.0119875	0.00337454	0.00879909	0.00183768	0.00511117	0.00639436	0.0431136	0.0338535	0.0106164	0.00694432	0.0121277	0.00354712	0.00538788	0.00193686
172		2022	0.00745154	0.00693677	0.0150618	0.00369576	0.00862498	0.0037233	0.00451457	0.00630709	0.0400408	0.0239031	1.08141e-05	0.00585262	0.0156751	0.00426938	0.00595823	0.00124895
173		2000	0.00474225	0.00125519	0.00029951	0.00223322	0.000334547	0.00421796	0.00111065	0.00640783	0.000380717	0.00177548	0.000647309	0.000633046	0.00353181	0.000471017	0.00120502	0.00180007
174		2010	0.00656247	0.00532123	0.002423	0.00673751	0.00782225	0.00780245	0.00420256	0.00575301	0.00146928	0.00137983	0.00150959	0.00625722	0.00353181	0.00596451	0.00728144	0.0101539
175		2019	0.00630065	0.014851	0.00545578	0.00879819	0.0138111	0.0092374	0.0134078	0.00576057	0.0140301	0.00614462	0.00629456	0.00902134	0.00610654	0.0198298	0.022001	0.0261024
176		2022	0.00658001	0.0151877	0.00784945	0.00978202	0.0202973	0.0200197	0.0145426	0.00580338	0.0196945	0.00658587	1.47431e-05	0.00224095	0.0081717	0.0254808	0.0221514	0.0294627
177		2000	0.00297219	0.00109675	0.000306382	0.00281881	0.000135134	0.00378676	0.000970494	0.00617285	0.0011195	0.00799069	0.00524684	0.00244848	0.0028016	0.000155083	0.000762973	0.000158936
178		2010	0.00463353	0.0041007	0.00283918	0.00672661	0.00376253	0.00357404	0.00230934	0.00614301	0.0138032	0.0190006	0.00763775	0.00359598	0.00341011	0.00420852	0.00371425	0.0067069
179		2019	0.00579419	0.00530176	0.00578011	0.00705821	0.0157105	0.00375071	0.0078321	0.00592037	0.101396	0.0734191	0.023975	0.0104828	0.00482576	0.00704298	0.0102792	0.0337897
180		2022	0.00635204	0.00622841	0.00841397	0.0150027	0.0223055	0.00790917	0.00880807	0.0058389	0.113263	0.0605513	3.8317e-05	0.0172091	0.00567731	0.00784937	0.00975966	0.0519193
1	Plnp	2000	-0.0322771	-0.00990565	-0.00646504	-0.0078787	-0.00316446	-0.0352284	-0.0142982	-0.0123656	-0.020742	-0.0538544	-0.0121495	-0.0325913	-0.0340085	-0.00974996	-0.00675475	-0.0225825
2		2010	-0.0359592	-0.0553443	-0.0253448	-0.0327153	-0.0395479	-0.0398323	-0.044601	-0.0222683	-0.0490003	-0.0387232	-0.0825249	-0.257626	-0.0325424	-0.037593	-0.0262676	-0.0443917
3		2019	-0.0323437	-0.0525928	-0.0270527	-0.0276223	-0.0163512	-0.0391554	-0.0490739	-0.0220408	-0.0397152	-0.0304484	-0.0506394	-0.0313934	-0.0361712	-0.0316725	-0.0386137	-0.0513515
4		2022	-0.0310617	-0.0486572	-0.0336135	-0.0234508	-0.0200499	-0.0492349	-0.042976	-0.0250985	-0.0389237	-0.0275216	-0.00888694	-0.0088213	-0.0282327	-0.0236929	-0.0421434	-0.060689
5		2000	-0.0310617	-0.00397382	-0.00580527	-0.020806	-0.00259604	-0.0198954	-0.00835368	-0.0216193	-0.00221789	-0.0110942	-0.0018068	-0.0063634	-0.0158703	-0.00095435	-0.00331586	-0.00450213
6		2010	-0.0383794	-0.0219043	-0.0279564	-0.0231857	-0.0230769	-0.0241286	-0.025514	-0.0271226	-0.00615867	-0.0074013	-0.00880233	-0.0882035	-0.0259334	-0.0249188	-0.0182635	-0.00938134
7		2019	-0.0379273	-0.0208413	-0.0347714	-0.0423998	-0.041647	-0.028228	-0.0476984	-0.0281248	-0.00739219	-0.00786794	-0.0172735	-0.12788	-0.0490242	-0.0233069	-0.0297783	-0.00668462
8		2022	-0.0360485	-0.0212839	-0.0447902	-0.0212088	-0.048943	-0.0354245	-0.0240088	-0.0287272	-0.0050474	-0.00530686	-0.00280348	-0.136623	-0.0667724	-0.0204836	-0.0303516	-0.0117732
9		2000	-0.0301949	-0.00488998	-0.0057858	-0.0146147	-0.00207363	-0.0284711	-0.0115881	-0.0231218	-0.00221602	-0.00717798	-0.000723363	-0.00567547	-0.018801	-0.00716041	-0.00535837	-0.00875346
10		2010	-0.0382381	-0.02797	-0.0237228	-0.0275759	-0.0397279	-0.0322122	-0.0406731	-0.0283304	-0.011609	-0.0102264	-0.0117968	-0.108483	-0.0232621	-0.0706503	-0.0235737	-0.0232355
11		2019	-0.0382502	-0.0401512	-0.0280826	-0.0435191	-0.0438921	-0.0372884	-0.0644431	-0.0293033	-0.00965155	-0.0076259	-0.0263534	-0.0779286	-0.0300977	-0.0986558	-0.0406134	-0.0268026
12		2022	-0.0368012	-0.0377925	-0.0373567	-0.0101187	-0.0164171	-0.0350548	-0.0307831	-0.0275341	-0.00508578	-0.00496564	-0.000154742	-0.00448414	-0.0487414	-0.049617	-0.0426465	-0.029467
13		2000	-0.0344195	-0.0141042	-0.00509517	-0.00993353	-0.00322157	-0.0310535	-0.0137485	-0.0172649	-0.00776067	-0.0269376	-0.0208869	-0.0266332	-0.0318013	-0.00611579	-0.00485538	-0.0216919
14		2010	-0.0384937	-0.0327054	-0.021278	-0.029105	-0.0212709	-0.0277521	-0.0420545	-0.0228176	-0.0296465	-0.0299081	-0.0410965	-0.0477931	-0.0425432	-0.0378658	-0.00883436	-0.0349521
15		2019	-0.0401114	-0.042998	-0.0288496	-0.099684	-0.0462407	-0.033419	-0.055119	-0.0250413	-0.0387261	-0.0311407	-0.116768	-0.00201801	-0.047297	-0.0652089	-0.0458185	-0.0561458
16		2022	-0.039077	-0.0354845	-0.0351306	-0.0346699	-0.056332	-0.0367706	-0.051555	-0.0198677	-0.00905808	-0.00659029	-0.000340647	-0.00786929	-0.0494525	-0.031263	-0.0411836	-0.0563358
17		2000	-0.0262729	-0.00548336	-0.00574991	-0.00578089	-0.000977601	-0.0271663	-0.00947764	-0.029144	-0.00170546	-0.0061679	-0.0149614	-0.00556825	-0.0134271	-0.00226118	-0.00508691	-0.0291725
18		2010	-0.0275112	-0.0224097	-0.0194464	-0.0204821	-0.0122067	-0.0295428	-0.0223932	-0.0239444	-0.015644	-0.0200588	-0.0112689	-0.0518209	-0.0134271	-0.0171095	-0.0172196	-0.0228743
19		2019	-0.0183701	-0.0274635	-0.0270685	-0.0166304	-0.0190154	-0.0388417	-0.034313	-0.0255557	-0.0080093	-0.00796981	-0.00962297	-0.000973214	-0.0218767	-0.025772	-0.0261126	-0.0202751
20		2022	-0.0207369	-0.0316595	-0.0361926	-0.0243085	-0.0272906	-0.0433921	-0.036849	-0.026139	-0.0184807	-0.0164471	-0.000109907	-0.00254393	-0.0454763	-0.059843	-0.0289467	-0.0223163
21		2000	-0.0259702	-0.00323482	-0.00509101	-0.00736498	-0.00157081	-0.0179735	-0.00495791	-0.0208956	-0.000501751	-0.00287883	-0.000137245	-0.00379229	-0.0115246	-0.00125538	-0.00359659	-0.00312559
22		2010	-0.0268378	-0.014526	-0.0201959	-0.0174789	-0.0116983	-0.0231525	-0.0145532	-0.0254922	-0.00252914	-0.00481962	-0.00925578	-0.0299069	-0.021063	-0.0225338	-0.0134303	-0.00732796
23		2019	-0.024961	-0.0216665	-0.02828	-0.0138363	-0.00913166	-0.0306207	-0.0286733	-0.0276106	-0.00700126	-0.0105802	-0.00921641	-0.00223342	-0.0344216	-0.0238	-0.0215917	-0.007765
24		2022	-0.0275485	-0.0240174	-0.037307	-0.0131772	-0.0146147	-0.0303441	-0.017493	-0.0268297	-0.0071773	-0.00957867	-0.0108989	-0.00102067	-0.0394337	-0.0211783	-0.0207669	-0.0107453
25		2000	-0.0245952	-0.00268914	-0.00493836	-0.00745355	-0.00171461	-0.0242113	-0.00518041	-0.0275977	-0.00110764	-0.00550227	-0.000164013	-0.00165504	-0.0140472	-0.00145031	-0.00420625	-0.000457561
26		2010	-0.0238686	-0.0184769	-0.0226194	-0.0203457	-0.0193427	-0.0236819	-0.0134465	-0.029085	-0.020742	-0.0266747	-0.0199071	-0.0111793	-0.0152685	-0.0174072	-0.0160002	-0.0045979
27		2019	-0.0157489	-0.0231719	-0.0281831	-0.0113929	-0.011734	-0.0315521	-0.0183753	-0.0291492	-0.00545258	-0.00614051	-0.0219497	-0.0245744	-0.023129	-0.0145347	-0.023282	-0.0103593
28		2022	-0.018445	-0.0264165	-0.037339	-8.67284e-05	-0.0225991	-0.0389381	-0.0180536	-0.0202707	-0.00713893	-0.00733913	-0.00873968	-0.00808547	-0.043237	-0.0514578	-0.0259957	-0.0153856
29		2000	-0.0282169	-0.00246585	-0.00476891	-0.00797352	-0.000721866	-0.0193065	-0.0057042	-0.0237509	-0.000951124	-0.00530308	-0.000279553	-0.00825877	-0.0205037	-0.00258603	-0.00270864	-0.00359083
30		2010	-0.0238686	-0.00849349	-0.0144447	-0.0158528	-0.0116801	-0.0219301	-0.0119127	-0.0225202	-0.00765461	-0.0173689	-0.000329029	-0.0477806	-0.0300524	-0.0176436	-0.0122586	-0.00577915
31		2019	-0.0185436	-0.0175246	-0.0227466	-0.0226858	-0.00836198	-0.0255428	-0.0211997	-0.0252819	-0.00178983	-0.00296716	-0.000460968	-0.000208358	-0.0506419	-0.0118456	-0.0199148	-0.00660013
32		2022	-0.0181117	-0.0163175	-0.0328912	-0.01048	-0.0125412	-0.0270431	-0.0217557	-0.0295091	-0.00433284	-0.00671596	-0.000460968	-0.00121389	-0.075788	-0.0190457	-0.0254407	-0.0178511
33		2000	-0.0242095	-0.00548336	-0.00561519	-0.00752556	-0.00296099	-0.0299771	-0.0129688	-0.0226628	-0.00459882	-0.014465	-0.00627285	-0.0130096	-0.018801	-0.00262381	-0.00637143	-0.027802
34		2010	-0.0252319	-0.018665	-0.0179986	-0.031059	-0.0187432	-0.0310564	-0.0354991	-0.0233503	-0.0506057	-0.0527099	-0.0239655	-0.0774394	-0.0199404	-0.0209201	-0.0242283	-0.0550215
35		2019	-0.00967317	-0.0338389	-0.0274329	-0.0206902	-0.0403377	-0.049382	-0.0548129	-0.0243999	-0.0171574	-0.0130723	-0.017324	-0.00162868	-0.0263166	-0.0230553	-0.036964	-0.0802998
36		2022	-0.0108683	-0.0429694	-0.0332461	-0.0122861	-0.0606464	-0.0615126	-0.0356551	-0.029637	-0.0357913	-0.0257681	-0.0175255	-0.0271013	-0.0347652	-0.0827006	-0.0388021	-0.0747372
37		2000	-0.0361171	-0.0100206	-0.0071198	-0.00975595	-0.0037459	-0.032101	-0.0167878	-0.0269089	-0.0461304	-0.0990204	-0.0585732	-0.0198252	-0.0176435	-0.00292293	-0.00658155	-0.0207713
38		2010	-0.0343745	-0.0337014	-0.023615	-0.0259487	-0.0327886	-0.0388776	-0.0431047	-0.024989	-0.113189	-0.135134	-0.126616	-0.0809741	-0.018801	-0.0737955	-0.0240641	-0.0747009
39		2019	-0.0303333	-0.0433951	-0.0274493	-0.0157297	-0.0714743	-0.0500194	-0.0868165	-0.0222683	-0.0731656	-0.0537669	-0.141319	-0.00764785	-0.0298525	-0.0442453	-0.0342269	-0.081145
40		2022	-0.0279204	-0.0443586	-0.033452	-0.0100771	-0.0731362	-0.0548348	-0.0457075	-0.0291271	-0.0585722	-0.040578	-0.0151377	-0.00434963	-0.0361464	-0.0651242	-0.040123	-0.104043
41		2000	-0.0224125	-0.00364544	-0.00379807	-0.00815012	-0.00206865	-0.0225127	-0.00561442	-0.0330529	-0.00369163	-0.019949	-0.00620971	-0.000973214	-0.0115246	-0.00185591	-0.0045543	-0.00411782
42		2010	-0.0117186	-0.0141373	-0.0136547	-0.011151	-0.0133251	-0.0216159	-0.0114887	-0.0303568	-0.0480449	-0.0834931	-0.0568064	-0.0706919	-0.0140472	-0.0166583	-0.01955	-0.0190008
43		2019	-0.0137899	-0.0311274	-0.0300295	-0.0220219	-0.0225334	-0.0279873	-0.0271479	-0.0294646	-0.0128495	-0.0123034	-0.114484	-0.0701916	-0.0174125	-0.0193732	-0.0280755	-0.0230067
44		2022	-0.013943	-0.0350217	-0.0406638	-0.0357239	-0.0259029	-0.0310002	-0.0219498	-0.0313411	-0.0403303	-0.0362774	-0.000109907	-0.00195734	-0.0288485	-0.0262322	-0.0321857	-0.0261518
45		2000	-0.0362748	-0.0017449	-0.00716714	-0.00974308	-0.00129761	-0.00854797	-0.00352774	-0.0332246	-0.000211732	-0.00107127	-0.00026703	-0.000208358	-0.0339939	-0.000608474	-0.00112375	-6.31718e-05
46		2010	-0.0159917	-0.00553821	-0.0169595	-0.0101191	-0.00450286	-0.00918364	-0.00757175	-0.0316959	-0.00122242	-0.00505043	-0.000903824	-0.0163603	-0.0432179	-0.00704472	-0.00436436	-0.00843487
47		2019	-0.0171257	-0.00960367	-0.0274015	-0.0106852	-0.00402799	-0.0100197	-0.00464559	-0.0311297	-0.00110676	-0.00347243	-0.00143981	-0.000500281	-0.0544574	-0.00618069	-0.00628009	-0.00721038
48		2022	-0.0203083	-0.0123458	-0.04116	-0.0155056	-0.00636113	-0.0111925	-0.00439598	-0.032658	-0.00124262	-0.00346843	-0.000109907	-0.000421946	-0.0699735	-0.00711313	-0.00812616	-0.00856439
49		2000	-0.0291303	-0.00996018	-0.00558426	-0.00271021	-0.00348942	-0.036273	-0.0116632	-0.0180178	-0.0215026	-0.059994	-0.0305607	-0.00766804	-0.0140472	-0.00611037	-0.00683257	-0.00664945
50		2010	-0.0315639	-0.0417485	-0.0204717	-0.0479222	-0.0382194	-0.036751	-0.0467564	-0.0188703	-0.0409697	-0.0264798	-0.11645	-0.0622109	-0.0170576	-0.0603217	-0.0386095	-0.0247705
51		2019	-0.029107	-0.0573185	-0.0371691	-0.0480278	-0.0211857	-0.0419827	-0.0510619	-0.0146254	-0.0424993	-0.0228467	-0.192558	-0.0269545	-0.0394794	-0.0535586	-0.0616093	-0.0169941
52		2022	-0.0276974	-0.064912	-0.0510989	-0.0900693	-0.0213952	-0.0490571	-0.049854	-0.0141781	-0.0487917	-0.0210424	-0.00795607	-0.00959255	-0.0769139	-0.0531183	-0.0665274	-0.0490619
53		2000	-0.0176427	-0.00346952	-0.00286865	-0.00882818	-0.00148015	-0.0168042	-0.00573945	-0.0311483	-0.000287776	-0.00137096	-0.000254438	-0.00609003	-0.00928754	-0.00327168	-0.00436856	-0.00715723
54		2010	-0.0225703	-0.0101884	-0.0146797	-0.0143473	-0.0177515	-0.032548	-0.0216448	-0.02812	-0.000128976	-8.67875e-05	-0.000611098	-0.0156493	-0.0118464	-0.00436416	-0.0229599	-0.0210192
55		2019	-0.0218027	-0.0338199	-0.0270914	-0.0128485	-0.0311965	-0.0320161	-0.0294294	-0.0275523	-0.00110054	-0.00112081	-0.00283985	-0.0170384	-0.0368295	-0.0267477	-0.0457583	-0.0185543
56		2022	-0.0183618	-0.0321748	-0.0380694	-0.0223132	-0.0378368	-0.0341108	-0.0292393	-0.0269326	-0.00121804	-0.000980572	-0.000109907	-0.0288596	-0.0412571	-0.0576723	-0.0480995	-0.0187481
57		2000	-0.020794	-0.00431293	-0.00748703	-0.00913672	-0.00169664	-0.0122518	-0.00595044	-0.0314683	-0.00900683	-0.0503042	-0.0430309	-0.0141854	-0.0196504	-0.00294762	-0.00453083	-0.00241997
58		2010	-0.0384937	-0.0329087	-0.0289977	-0.0525045	-0.0383127	-0.0106155	-0.0229031	-0.0290702	-0.0197161	-0.0182706	-0.0877419	-0.0111793	-0.0211187	-0.0136736	-0.0226433	-0.0176927
59		2019	-0.0347904	-0.0549029	-0.0544145	-0.0321373	-0.0452889	-0.0212774	-0.0361769	-0.0273749	-0.0292068	-0.0215824	-0.151676	-0.0324926	-0.0558813	-0.0321021	-0.0463968	-0.0226374
60		2022	-0.0352216	-0.0695994	-0.069004	-0.081381	-0.0410624	-0.0237267	-0.0352885	-0.0261683	-0.0217545	-0.0115409	-0.00485248	-0.0160272	-0.0535043	-0.0306088	-0.0455576	-0.0232548
61		2000	-0.0233439	-0.00522096	-0.0023691	-0.00928716	-0.00208221	-0.0157424	-0.00583749	-0.0292781	-0.000346451	-0.00129479	-0.00064504	-0.00470673	-0.00676615	-0.00458226	-0.00435297	-0.00613393
62		2010	-0.0340044	-0.0159812	-0.022803	-0.0382469	-0.0190712	-0.0178426	-0.0288489	-0.0156256	-0.00248207	-0.00235269	-0.00574173	-0.0592773	-0.0134271	-0.0263864	-0.0258564	-0.0295573
63		2019	-0.0344563	-0.0380732	-0.0315076	-0.0140726	-0.00251479	-0.0284772	-0.0402549	-0.0213439	-0.0119384	-0.00862814	-0.0222044	-0.0214313	-0.0230362	-0.0276791	-0.0460569	-0.0459756
64		2022	-0.0334083	-0.0455938	-0.046396	-0.0599319	-0.0375452	-0.0362533	-0.0385359	-0.0233778	-0.0109175	-0.00632453	-0.000109907	-0.0474949	-0.0616626	-0.0704128	-0.050725	-0.055594
65		2000	-0.0395642	-0.0146306	-0.0112124	-0.0150978	-0.00467485	-0.0319047	-0.0173334	-0.0231656	-0.00803259	-0.0172736	-0.00262964	-0.0347127	-0.0199404	-0.00454223	-0.00646804	-0.0256196
66		2010	-0.0433022	-0.0839907	-0.0393474	-0.0970131	-0.0841511	-0.038872	-0.093307	-0.0117686	-0.0355793	-0.0170955	-0.00916533	-0.316753	-0.0686427	-0.0952392	-0.037257	-0.0940345
67		2019	-0.0427511	-0.0895412	-0.0644363	-0.0620226	-0.133538	-0.0533203	-0.159293	-9.5674e-06	-0.0468074	-0.0128253	-0.0251903	-0.109127	-0.0470676	-0.124912	-0.0612147	-0.105506
68		2022	-0.0427844	-0.0987276	-0.0860612	-0.175325	-0.133555	-0.0609782	-0.119119	-0.0115781	-0.0578545	-0.011957	-0.000109907	-0.000437748	-0.0400219	-0.117372	-0.067941	-0.113468
69		2000	-0.0173392	-0.00573789	-0.00580834	-0.00934352	-0.00263327	-0.0168042	-0.00719275	-0.0290639	-0.00364649	-0.0144991	-0.000377637	-0.030102	-0.0152685	-0.00885449	-0.00527883	-0.00361446
70		2010	-0.0317569	-0.0307818	-0.0297304	-0.0359259	-0.0343687	-0.0226294	-0.0239425	-0.0293774	-0.0122678	-0.0111671	-0.0178105	-0.0389842	-0.0152685	-0.0370941	-0.023912	-0.0171161
71		2019	-0.0294133	-0.041574	-0.0401242	-0.0300312	-0.0429538	-0.0280879	-0.0396345	-0.0249764	-0.0624786	-0.0436433	-0.00986084	-0.140307	-0.029034	-0.0291941	-0.0380824	-0.0241204
72		2022	-0.0263484	-0.0538955	-0.0518528	-0.0581813	-0.0412569	-0.0389464	-0.0369979	-0.0252023	-0.0773535	-0.0450632	-0.000109907	-0.0192224	-0.0362158	-0.0721007	-0.0430712	-0.0258861
73		2000	-0.0334987	-0.00193841	-0.0097504	-0.00930302	-0.000375471	-0.00308917	-0.000710593	-0.0329708	-0.000721204	-0.0108829	-0.00020331	-0.00344397	-0.0259334	-0.00296612	-0.00112375	-6.31718e-05
74		2010	-0.0431083	-0.0203787	-0.0840427	-0.0233551	-0.0130776	-0.00289083	-0.00823337	-0.0325394	-0.0104993	-0.0168403	-0.0110758	-0.00708843	-0.0461682	-0.00727572	-0.00929015	-6.31718e-05
75		2019	-0.0419261	-0.0243656	-0.0768359	-0.0293678	-0.0364767	-0.00569616	-0.0130583	-0.0324335	-0.0154613	-0.0257526	-0.0290049	-0.00213247	-0.0914001	-0.0308114	-0.0142721	-0.00491293
76		2022	-0.0411521	-0.0294127	-0.0922447	-0.034401	-0.029028	-0.00624837	-0.0111118	-0.0317718	-0.0162072	-0.0206214	-0.000109907	-0.00214513	-0.0868805	-0.0319239	-0.0142446	-0.00672445
77		2000	-0.0247721	-0.00386981	-0.00699655	-0.00924231	-0.00236322	-0.0135345	-0.00630171	-0.0312793	-0.000379929	-0.00178425	-0.0180206	-0.00197963	-0.0227178	-0.00355456	-0.00312294	-0.0209252
78		2010	-0.0361995	-0.0116019	-0.0312869	-0.0131919	-0.0280045	-0.0191509	-0.0173236	-0.0311813	-0.00206346	-0.00260284	-0.00788049	-0.0753395	-0.029547	-0.0222233	-0.014732	-0.0148536
79		2019	-0.0349914	-0.0299533	-0.0420146	-0.0120242	-0.11642	-0.0234513	-0.0417986	-0.0310037	-0.00244563	-0.00218957	-0.017353	-0.000374093	-0.0502708	-0.0299763	-0.031574	-0.024023
80		2022	-0.0336612	-0.0301421	-0.0568125	-0.0323872	-0.0577699	-0.0304186	-0.0486678	-0.0304399	-0.00315816	-0.00227143	-0.0115974	-0.000225479	-0.0536598	-0.0492301	-0.03561	-0.0274589
81		2000	-0.0317847	-0.00204644	-0.00619103	-0.00826912	-0.00109343	-0.0100118	-0.00260076	-0.032309	-0.00150202	-0.0162115	-0.000190313	-0.00108602	-0.0140472	-0.0394688	-0.0156521	-6.31718e-05
82		2010	-0.0357735	-0.0141722	-0.0249661	-0.0162721	-0.0113962	-0.0125227	-0.00848498	-0.032309	-0.000846747	-0.00217925	-0.000637254	-0.00522249	-0.018801	-0.0392849	-0.0173247	-0.00441359
83		2019	-0.0406096	-0.0377201	-0.0667112	-0.0570102	-0.0928481	-0.0158845	-0.0211907	-0.032749	-0.00281559	-0.00257276	-0.00682022	-0.000374093	-0.0255567	-0.02194	-0.0260987	-0.00889969
84		2022	-0.0416113	-0.0624569	-0.0846861	-0.134492	-0.035067	-0.0123234	-0.0209731	-0.0333257	-0.005557	-0.00390481	-0.0129671	-0.000652642	-0.0259334	-0.0421101	-0.0259832	-0.00887314
85		2000	-0.0192791	-0.00593365	-0.00687782	-0.00819045	-0.00315602	-0.0194246	-0.00668385	-0.0290966	-0.00528742	-0.0195581	-0.000177216	-0.00418043	-0.00818191	-0.000895597	-0.00782928	-0.00681331
86		2010	-0.0241322	-0.0270988	-0.0288692	-0.037779	-0.0204395	-0.0316697	-0.0214372	-0.031089	-0.0373974	-0.0364396	-0.00064504	-0.0235577	-0.0146609	-0.0492774	-0.0211524	-0.0260292
87		2019	-0.0342245	-0.0826135	-0.0583498	-0.0369577	-0.0403021	-0.0340102	-0.0434625	-0.0328673	-0.0190514	-0.00915294	-0.00984646	-0.0063634	-0.0230162	-0.000506403	-0.0519951	-0.0729032
88		2022	-0.0359111	-0.117691	-0.0798403	-0.191651	-0.0609465	-0.0335202	-0.0403813	-0.0305604	-0.0211316	-0.00698996	-0.000109907	-0.000469144	-0.0232621	-0.000506403	-0.0541352	-0.095058
89		2000	-0.0183681	-0.00140488	-0.00414175	-0.0076802	-0.00519315	-0.0445835	-0.0121946	-0.0293596	-0.0140939	-0.0331906	-0.00204835	-0.000577105	-0.0146609	-0.00881174	-0.0115754	-0.00847734
90		2010	-0.0193537	-0.0468802	-0.0173762	-0.0437733	-0.0361491	-0.0598729	-0.0304681	-0.0237074	-0.0867418	-0.059887	-0.0366739	-0.0704313	-0.0302035	-0.0302579	-0.0283038	-0.0272204
91		2019	-0.0335172	-0.0621309	-0.0343077	-0.0329424	-0.0475395	-0.0524454	-0.0459421	-0.0326717	-0.0908632	-0.0507637	-0.0940835	-0.0164965	-0.0153887	-0.0915885	-0.0744901	-0.0489563
92		2022	-0.0271452	-0.115615	-0.0668165	-0.0495727	-0.094522	-0.0698619	-0.0636651	-0.032463	-0.0306168	-0.00829203	-0.000109907	-0.0152692	-0.0259334	-0.0915885	-0.0737356	-0.0742677
93		2000	-0.0183794	-0.00317365	-0.00599722	-0.00866549	-0.00232989	-0.0125828	-0.00437747	-0.0334772	-0.00574192	-0.0283425	-0.000177216	-0.000374093	-0.00818191	-0.0061212	-0.00573302	-0.00312559
94		2010	-0.0185281	-0.0167568	-0.0205969	-0.0145176	-0.0138622	-0.0173722	-0.00888447	-0.0332873	-0.0145685	-0.0212266	-0.0050914	-0.00181195	-0.0146609	-0.024089	-0.0160056	-0.00442879
95		2019	-0.0196934	-0.037367	-0.0416185	-0.01585	-0.0434234	-0.0224641	-0.0173482	-0.031336	-0.0160561	-0.013189	-0.00335028	-0.000309102	-0.0256292	-0.0421101	-0.0391765	-0.000961379
96		2022	-0.015037	-0.0371063	-0.0564229	-0.025449	-0.054353	-0.0205296	-0.0145511	-0.0288329	-0.0363464	-0.0259754	-0.000109907	-0.000406072	-0.0259334	-0.0334812	-0.0398685	-0.00624576
97		2000	-0.0180861	-0.00130186	-0.00458124	-0.00855831	-0.00110824	-0.0100394	-0.00224241	-0.0332438	-0.00278889	-0.0313788	-0.000689939	-0.000309102	-0.0045215	-0.0061212	-0.00539814	-0.00229881
98		2010	-0.0350832	-0.0143711	-0.0196991	-0.0240698	-0.0089267	-0.0117324	-0.00722635	-0.0317334	-0.0152039	-0.0466256	-0.00671923	-0.035037	-0.00818191	-0.0052865	-0.0146563	-0.00229881
99		2019	-0.0339281	-0.0298318	-0.0399986	-0.0309419	-0.010958	-0.0149336	-0.0146062	-0.0331087	-0.0224964	-0.0332608	-0.0457004	-0.000208358	-0.0090504	-0.0431047	-0.0374023	-0.000705375
100		2022	-0.0348058	-0.029147	-0.0451017	-0.034561	-0.0198961	-0.0153429	-0.0144318	-0.03266	-0.0217703	-0.0293429	-0.000109907	-0.00394149	-0.0146609	-0.0338393	-0.0434704	-0.0115187
101		2000	-0.0137687	-0.00135474	-0.00468911	-0.00879863	-0.000559626	-0.00688945	-0.00119833	-0.0321645	-0.0104144	-0.131072	-0.000164013	-0.000500281	-0.0045215	-0.00872864	-0.00347613	-0.00201299
102		2010	-0.0176929	-0.00663944	-0.0234876	-0.0115605	-0.00574382	-0.00941611	-0.00421299	-0.0322554	-0.0138008	-0.0434171	-0.0052957	-0.00327936	-0.00818191	-0.027956	-0.0104096	-0.00312559
103		2019	-0.0320778	-0.0220591	-0.0536686	-0.0210394	-0.00837871	-0.0110884	-0.0112471	-0.0326468	-0.0512839	-0.0718067	-0.00318169	-0.000208358	-0.0200653	-0.0705712	-0.0250147	-0.00530525
104		2022	-0.0307736	-0.0311209	-0.0669812	-0.0160571	-0.0200396	-0.0104985	-0.010233	-0.0329348	-0.0697974	-0.0799723	-0.000109907	-0.010239	-0.0205037	-0.0854467	-0.0297036	-0.0276147
105		2000	-0.0104849	-0.00462684	-0.0037127	-0.00870979	-0.00214535	-0.025743	-0.00418708	-0.0309231	-0.000175367	-0.00036028	-0.000190313	-0.00165504	-0.0146609	-0.000983539	-0.00273294	-0.00566562
106		2010	-0.0201704	-0.0336434	-0.0144008	-0.0236197	-0.0134751	-0.0332715	-0.012568	-0.0304457	-0.00678753	-0.00879838	-0.00384776	-0.00407833	-0.0310556	-0.00327168	-0.00735653	-0.00801669
107		2019	-0.0297178	-0.0731996	-0.0341496	-0.0490886	-0.0335504	-0.05102	-0.045203	-0.0311297	-0.0100226	-0.00508521	-0.00341203	-0.000484743	-0.055503	-0.0064444	-0.0204624	-0.031427
108		2022	-0.0284608	-0.0893248	-0.0475624	-0.073686	-0.0516236	-0.0506211	-0.0502945	-0.0323866	-0.0241349	-0.00967004	-0.000109907	-0.00229615	-0.0536637	-0.0200406	-0.0980698	-0.0468543
109		2000	-0.0151771	-0.000245363	-0.000326491	-0.0085647	-5.22091e-05	-0.00639142	-6.64686e-05	-0.0319522	-0.00105812	-0.0370385	-0.000101573	-0.000208358	-0.0272658	-0.000368795	-3.48652e-05	-0.00257909
110		2010	-0.0315639	-0.00361614	-0.00650114	-0.00886804	-0.00288055	-0.0116104	-0.00181455	-0.032986	-0.00306775	-0.0277037	-0.0136193	-0.0100106	-0.024663	-0.00201428	-0.000436816	-0.00339278
111		2019	-0.0375647	-0.0139396	-0.0221217	-0.018003	-0.00621086	-0.0182345	-0.00823046	-0.0336411	-0.00557748	-0.0158022	-0.000800583	-0.000208358	-0.0313678	-0.0027731	-0.0012882	-0.00104455
112		2022	-0.0369375	-0.0171584	-0.0289261	-0.0207854	-0.0102055	-0.0193571	-0.00789194	-0.0333257	-0.0137055	-0.0305291	-0.000109907	-0.000682535	-0.038935	-0.00327168	-0.00154756	-0.00981016
113		2000	-0.0017443	-0.00447328	-0.000921454	-0.00884113	-0.00183591	-0.0302696	-0.00391357	-0.0298239	-0.00205914	-0.0113875	-0.0126755	-0.000453479	-0.00836908	-0.00367969	-0.00488833	-0.0133887
114		2010	-0.0142449	-0.0177541	-0.00801728	-0.00991975	-0.0206061	-0.0519536	-0.0149042	-0.0298834	-0.0189281	-0.0263496	-0.0224405	-0.00272807	-0.0146609	-0.000983539	-0.0132767	-0.0243463
115		2019	-0.0254923	-0.0430218	-0.0198872	-0.0179176	-0.0433533	-0.081131	-0.0424	-0.0294646	-0.0380412	-0.0226418	-0.00395104	-0.000208358	-0.0205037	-0.00174918	-0.0339207	-0.0326061
116		2022	-0.0234329	-0.0522332	-0.0244805	-0.0118677	-0.0393862	-0.0817328	-0.044215	-0.0293596	-0.0926778	-0.048307	-0.000109907	-0.0011418	-0.0259334	-0.00201428	-0.0338772	-0.057816
117		2000	-0.000275674	-0.00120242	-3.22551e-05	-0.00838027	-0.000473783	-0.0181934	-0.000910474	-0.0314503	-0.0012553	-0.0162399	-0.000460968	-0.000453479	-0.00836908	-0.000198121	-0.00436856	-0.00684365
118		2010	-0.0201704	-0.00664925	-0.0044051	-0.00937108	-0.00695464	-0.0355068	-0.00466744	-0.0326158	-0.000384682	-0.00128495	-0.00553087	-0.000901794	-0.0146609	-0.000608474	-0.0118627	-0.0128793
119		2019	-0.032847	-0.0246559	-0.0135939	-0.0147139	-0.019989	-0.0548153	-0.0131773	-0.0320546	-0.0032985	-0.00451722	-0.000994847	-0.000208358	-0.0205037	-0.001056	-0.0309086	-0.0276599
120		2022	-0.0301949	-0.0332932	-0.0174464	-0.0136416	-0.0321828	-0.051525	-0.0144968	-0.032463	-0.00611411	-0.0064894	-0.000109907	-0.000225479	-0.0259334	-0.049912	-0.0305699	-0.0391082
121		2000	-0.0342301	-0.000777698	-0.00251208	-0.00882073	-0.000321323	-0.00460998	-0.00343783	-0.0314389	-0.00190939	-0.0290615	-0.00485248	-0.000208358	-0.0140472	-0.0246326	-0.00573302	-0.0487643
122		2010	-0.0286599	-0.0037653	-0.0111228	-0.00889866	-0.00524956	-0.0079396	-0.00792796	-0.0314389	-0.021989	-0.0917336	-0.0199983	-0.000208358	-0.018801	-0.0246365	-0.0550766	-0.0532093
123		2019	-0.0346421	-0.0146889	-0.029138	-0.0115211	-0.0239589	-0.00935211	-0.0227167	-0.0334772	-0.0150623	-0.0262483	-0.0229754	-0.000208358	-0.00809604	-0.0256788	-0.0580901	-0.00312559
124		2022	-0.0344581	-0.0126264	-0.0360104	-0.0191014	-0.0199675	-0.0144672	-0.0249162	-0.0334772	-0.00944138	-0.0139425	-0.00101312	-0.000208358	-0.00818191	-0.027956	-0.057485	-0.0156451
125		2000	-0.0402171	-0.000360984	-0.0061971	-0.00907276	-0.000353285	-3.26389e-05	-0.00111772	-0.0336169	-0.000163815	-0.00158295	-0.000701104	-0.000208358	-0.0140472	-0.0127161	-0.00292161	-0.0143288
126		2010	-0.0378197	-0.00386981	-0.0235815	-0.0100433	-0.00441694	-0.00330978	-0.00288644	-0.0336381	-0.000163067	-0.000412356	-0.00228365	-0.000208358	-0.018801	-0.0127161	-0.0210181	-0.0532093
127		2019	-0.0406353	-0.00994196	-0.0526503	-0.0119849	-0.0130093	-0.00442997	-0.00969647	-0.0336698	-0.000166804	-0.000207893	-0.0086289	-0.000208358	-0.0310556	-0.0192349	-0.0236314	-0.0143288
128		2022	-0.0408889	-0.012263	-0.0608628	-0.0146002	-0.0128813	-0.00519666	-0.0110762	-0.0336285	-0.000138112	-0.000112921	-0.000723363	-0.000208358	-0.0292411	-0.00706578	-0.023602	-0.00652956
129		2000	-0.0422018	-0.000629321	-0.00194824	-0.00894462	-0.000463862	-0.00401412	-0.00278399	-0.0334267	-0.000230548	-0.00449784	-0.00221953	-0.000208358	-0.0140472	-0.0129108	-0.00436856	-0.0487643
130		2010	-0.0398303	-0.00520802	-0.0146138	-0.0105715	-0.00475867	-0.00322185	-0.00430355	-0.0334267	-0.000203715	-0.000776485	-0.00582821	-0.000208358	-0.018801	-0.0129108	-0.0311914	-0.0532093
131		2019	-0.0424599	-0.0174805	-0.0387438	-0.0124751	-0.0198641	-0.00333901	-0.0123538	-0.0334267	-0.000248479	-0.000427249	-0.00221953	-0.000208358	-0.0582005	-0.011443	-0.0318651	-0.00312559
132		2022	-0.0423946	-0.0118387	-0.050393	-0.0122623	-0.0179415	-0.00655538	-0.0138673	-0.0332246	-0.000189485	-0.000231094	-0.000178531	-0.000208358	-0.0536637	-0.0224935	-0.0350755	-0.0107198
133		2000	-1.28444e-05	-4.41412e-05	-0.00329754	-0.00872811	-0.0001206	-0.000908185	-0.000650949	-0.0333762	-0.000398224	-0.0262883	-0.000164013	-0.000208358	-3.1882e-05	-0.0111808	-0.00112375	-6.31718e-05
134		2010	-0.0315639	-0.00103846	-0.017355	-0.00866422	-0.00198737	-0.00195097	-0.000756166	-0.0333762	-0.000163067	-0.000958277	-0.000304409	-0.000208358	-0.000612133	-0.0111808	-0.00891066	-6.31718e-05
135		2019	-0.0378463	-0.00472783	-0.0401102	-0.00938976	-0.00837662	-0.0030299	-0.00388977	-0.033356	-0.000146885	-0.000243223	-0.00373533	-0.000208358	-0.00111677	-0.0123668	-0.0140457	-0.00998746
136		2022	-0.0382246	-0.0059051	-0.0485308	-0.0087336	-0.00493511	-0.00336819	-0.00366062	-0.0332246	-0.000129506	-9.07423e-05	-0.000229036	-0.000208358	-0.00818191	-0.0111808	-0.0132767	-0.0102028
137		2000	-0.0217782	-0.000999973	-0.000472921	-0.00906134	-0.000255573	-0.00436968	-0.000762629	-0.0329693	-0.000191991	-0.00300489	-0.000701104	-0.00144227	-0.0205037	-0.000608474	-0.00215321	-6.31718e-05
138		2010	-0.0371417	-0.00619786	-0.00909164	-0.0106433	-0.0035605	-0.00667997	-0.00341968	-0.0329693	-0.000370742	-0.00209823	-0.00614114	-0.00887028	-0.0383789	-0.00692338	-0.00903033	-0.00312559
139		2019	-0.0358062	-0.012577	-0.0287771	-0.0175472	-0.0136471	-0.0122065	-0.00929123	-0.0329693	-0.00221789	-0.00537767	-0.0297407	-0.000208358	-0.0641515	-0.00187582	-0.0262989	-0.00339278
140		2022	-0.0345973	-0.0141613	-0.0362942	-0.020499	-0.0155034	-0.0130644	-0.009019	-0.0325689	-0.00117701	-0.00233189	-0.000229036	-0.000887419	-0.0536637	-0.0162129	-0.0271507	-0.00339278
141		2000	-0.0138895	-0.00428305	-0.00189177	-0.00901135	-0.00140472	-0.0182139	-0.00474745	-0.0316831	-0.00138848	-0.00809838	-0.00707525	-0.000844101	-0.0134271	-0.00168197	-0.0053393	-0.00542994
142		2010	-0.0241322	-0.0239812	-0.00963867	-0.0166881	-0.0153272	-0.0245825	-0.0167786	-0.0300495	-0.00526467	-0.00971604	-0.0172602	-0.0302319	-0.0153747	-0.0173469	-0.0199534	-0.0196379
143		2019	-0.030613	-0.0482196	-0.0300781	-0.0397118	-0.0653468	-0.0368127	-0.0616414	-0.0290423	-0.0154796	-0.00970693	-0.0550488	-0.00517897	-0.0251364	-0.0319239	-0.0543842	-0.0357489
144		2022	-0.0291742	-0.0409272	-0.040577	-0.074751	-0.0725681	-0.0534853	-0.0734213	-0.0142016	-0.0184874	-0.00962731	-0.00115871	-0.0142911	-0.0534421	-0.0187717	-0.0570332	-0.046342
145		2000	-0.0214619	-0.00247709	-0.00266668	-0.00862307	-0.000954893	-0.00839674	-0.00382626	-0.0314389	-0.00558066	-0.0529107	-0.00401106	-0.00905591	-0.0158703	-0.000608474	-0.00175289	-6.31718e-05
146		2010	-0.0271751	-0.0127079	-0.0106802	-0.0181984	-0.0102152	-0.0175801	-0.0114816	-0.0314389	-0.0230624	-0.0666891	-0.0200741	-0.0228654	-0.0224248	-0.00739588	-0.0144788	-0.0142054
147		2019	-0.0314484	-0.0319618	-0.0317072	-0.0159574	-0.0266394	-0.0321771	-0.0495779	-0.0303079	-0.0778933	-0.082006	-0.192369	-0.000208358	-0.0318593	-0.0179348	-0.0400023	-0.0251771
148		2022	-0.0304847	-0.0247483	-0.0354761	-0.0146138	-0.0232244	-0.0351858	-0.0444456	-0.0288012	-0.0642613	-0.0634799	-0.000229036	-0.00975222	-3.1882e-05	-0.0179434	-0.0348067	-0.0385054
149		2000	-0.016586	-0.00397382	-0.00106043	-0.0107376	-0.00222055	-0.0165974	-0.00348382	-0.031042	-0.000589482	-0.00393847	-0.00665694	-0.000944735	-0.0158703	-0.00372717	-0.00638806	-0.01137
150		2010	-0.021826	-0.0137463	-0.00824723	-0.0158522	-0.00907686	-0.0203466	-0.0147538	-0.0304347	-0.00284046	-0.00613453	-0.0120975	-0.0207127	-0.0170798	-0.0167453	-0.024208	-0.0140578
151		2019	-0.0260296	-0.0359884	-0.0253689	-0.0205239	-0.0130884	-0.0336299	-0.0521233	-0.0289838	-0.0187285	-0.0143408	-0.0854664	-0.0063634	-0.0225046	-0.0397236	-0.0618101	-0.0242769
152		2022	-0.0235654	-0.0330066	-0.0356033	-0.0227622	-0.019763	-0.0457274	-0.0575141	-0.0265348	-0.0128539	-0.00809088	-0.000109907	-0.0133506	-0.0139844	-0.0511724	-0.0571869	-0.0285527
153		2000	-0.0255629	-0.00478982	-0.000550923	-0.0089697	-0.00114397	-0.0119947	-0.00468642	-0.0320766	-0.000577241	-0.00392195	-0.00521416	-0.00276456	-0.0146609	-0.00341061	-0.00618555	-0.0239811
154		2010	-0.0243717	-0.0258235	-0.0088127	-0.0149102	-0.0167406	-0.0225873	-0.0147684	-0.0284837	-0.00471616	-0.00908791	-0.00562723	-0.00200522	-0.018534	-0.0367429	-0.0252808	-0.0186718
155		2019	-0.0295853	-0.038061	-0.0276531	-0.020605	-0.0317004	-0.0413799	-0.0494175	-0.0283033	-0.0220558	-0.0150408	-0.0505573	-0.00849657	-0.026223	-0.0559923	-0.0544543	-0.0248119
156		2022	-0.0282909	-0.0358704	-0.0358962	-0.01541	-0.04063	-0.0562876	-0.050247	-0.0282646	-0.0301302	-0.018188	-0.000109907	-0.00349075	-0.0278822	-0.0424126	-0.058707	-0.0274253
157		2000	-0.0181072	-0.00343804	-0.00383318	-0.0087537	-0.00120277	-0.00839674	-0.00304958	-0.0311653	-0.00205834	-0.0171036	-0.00873968	-0.00102983	-0.0146609	-0.000608474	-0.00215321	-6.31718e-05
158		2010	-0.0264238	-0.0110547	-0.0117897	-0.015794	-0.00884737	-0.0185526	-0.0107805	-0.0311653	-0.00658767	-0.0181824	-0.0506349	-0.00464015	-0.0137872	-0.0102934	-0.0132261	-0.00794883
159		2019	-0.0301556	-0.0284491	-0.0375213	-0.0200046	-0.0361283	-0.0283497	-0.0490346	-0.0232286	-0.032516	-0.0316975	-0.212722	-0.0134221	-0.0145842	-0.0154636	-0.0314256	-0.0133422
160		2022	-0.0294158	-0.0275075	-0.0423044	-0.0196205	-0.0432087	-0.0320776	-0.0438473	-0.0213543	-0.0902945	-0.0766442	-0.00154024	-0.0084768	-0.0141452	-0.0234902	-0.0354064	-0.0242543
161		2000	-0.0274389	-0.0103295	-0.00248892	-0.0130645	-0.00381143	-0.0289677	-0.00851162	-0.0302714	-0.00401419	-0.0128509	-0.015612	-0.00133416	-0.0146609	-0.00327168	-0.000675497	-6.31718e-05
162		2010	-0.0343884	-0.0448066	-0.013188	-0.0403502	-0.0321679	-0.0544125	-0.0276676	-0.0302714	-0.012047	-0.0102938	-0.0692731	-0.0158127	-0.0231421	-0.0352601	-0.00573302	-0.0268481
163		2019	-0.0359998	-0.0879078	-0.0367518	-0.0701101	-0.120406	-0.0784132	-0.107152	-0.0315937	-0.0711405	-0.0238263	-0.204178	-0.020789	-0.0274496	-0.0719303	-0.0862157	-0.0579178
164		2022	-0.0362817	-0.0827983	-0.0481275	-0.0688435	-0.106726	-0.0931103	-0.111761	-0.0315932	-0.0696112	-0.0196016	-0.000229036	-0.0189273	-0.0310556	-0.0489148	-0.0899718	-0.0663189
165		2000	-0.0176796	-0.00404634	-0.000815803	-0.0096024	-0.00136245	-0.017715	-0.00612026	-0.0327734	-0.000816611	-0.00459303	-0.00313707	-0.00102983	-0.00818191	-0.000608474	-0.000675497	-6.31718e-05
166		2010	-0.0301224	-0.0234543	-0.00876461	-0.0255505	-0.018849	-0.0321215	-0.0262021	-0.0327734	-0.00252653	-0.00381182	-0.00421398	-0.00406696	-0.0123797	-0.0049567	-0.00571636	-0.00800087
167		2019	-0.0279917	-0.0462383	-0.0250781	-0.037333	-0.052177	-0.0389161	-0.0842901	-0.0324105	-0.00853745	-0.00479702	-0.0696239	-0.000208358	-0.0259806	-0.034552	-0.0847903	-0.0327048
168		2022	-0.0336191	-0.0426875	-0.0329527	-0.0435149	-0.0600585	-0.0483079	-0.0819333	-0.0330534	-0.00245601	-0.00114212	-0.000229036	-0.00505895	-0.0259334	-0.0342248	-0.0907178	-0.0399723
169		2000	-0.0204137	-0.00361814	-0.00649913	-0.00880826	-0.00139739	-0.00553209	-0.00479925	-0.0327993	-0.00629896	-0.0432357	-0.00636732	-0.0323373	-0.0158703	-4.77482e-05	-0.00218117	-6.31718e-05
170		2010	-0.0350832	-0.020027	-0.0305739	-0.0403388	-0.0247423	-0.00981013	-0.0112029	-0.0319952	-0.0472755	-0.0705749	-0.0136073	-0.0376252	-0.0193729	-0.00799097	-0.0106261	-0.0041409
171		2019	-0.0346641	-0.0365703	-0.0530313	-0.0192062	-0.041647	-0.011576	-0.0269682	-0.0323065	-0.135546	-0.114618	-0.0482555	-0.0345121	-0.0535107	-0.0200115	-0.0281441	-0.012099
172		2022	-0.0365076	-0.0344821	-0.0631933	-0.0206983	-0.0409953	-0.020825	-0.0243807	-0.0319522	-0.128845	-0.0892482	-0.000123656	-0.0300876	-0.0651406	-0.023295	-0.0305239	-0.00834979
173		2000	-0.0253769	-0.00838527	-0.00243003	-0.0136322	-0.00267729	-0.0230655	-0.00755557	-0.0323611	-0.00299756	-0.0112453	-0.00475299	-0.00466236	-0.0199404	-0.00360828	-0.00809926	-0.0113763
174		2010	-0.0329855	-0.0278622	-0.0145931	-0.033688	-0.037944	-0.0378678	-0.0229967	-0.0296742	-0.00958407	-0.0090873	-0.00980617	-0.0317492	-0.0199404	-0.0305498	-0.0358424	-0.0466055
175		2019	-0.031926	-0.0625179	-0.0284305	-0.0416437	-0.0591431	-0.0432726	-0.0578135	-0.0297056	-0.0598603	-0.0312895	-0.0319013	-0.0424739	-0.0311336	-0.0777441	-0.0839705	-0.0951623
176		2022	-0.0330561	-0.0635951	-0.0380488	-0.0452634	-0.0791039	-0.0782978	-0.0615251	-0.0298834	-0.0773485	-0.0330797	-0.000164013	-0.0136717	-0.039282	-0.0935102	-0.0843936	-0.103845
177		2000	-0.0172935	-0.00747481	-0.00247884	-0.0165505	-0.00120394	-0.0211159	-0.006733	-0.031405	-0.00760686	-0.0385909	-0.0275466	-0.0147209	-0.0164666	-0.00136032	-0.00547684	-0.00139022
178		2010	-0.0249026	-0.0225399	-0.0166496	-0.0336444	-0.0210049	-0.0201364	-0.0140195	-0.0312829	-0.0591171	-0.0753047	-0.0372314	-0.020238	-0.0193729	-0.0230233	-0.0207834	-0.0335655
179		2019	-0.0298453	-0.0277797	-0.0297868	-0.0349633	-0.0652525	-0.0209507	-0.037982	-0.0303677	-0.232067	-0.191739	-0.0894445	-0.0477806	-0.0257396	-0.0349031	-0.0470544	-0.114466
180		2022	-0.0321348	-0.0316318	-0.0402008	-0.0630041	-0.0848261	-0.0382783	-0.0416806	-0.0300307	-0.246691	-0.169802	-0.000389669	-0.0699088	-0.0293589	-0.0380484	-0.0451823	-0.153581
			-5.11496	-4.67684	-4.7993	-4.58348	-4.50404	-4.89546	-4.60817	-5.1649	-4.01582	-4.34351	-3.72481	-3.59483	-4.91822	-4.5795	-4.73583	-4.49735
	e	ej	0.984981	0.900612	0.924194	0.882634	0.867336	0.942711	0.887389	0.994598	0.773321	0.836424	0.71728	0.692251	0.947094	0.881868	0.911971	0.866048
	-0.192569	dj	0.0150188	0.0993876	0.0758057	0.117366	0.132664	0.0572886	0.112611	0.0054022	0.226679	0.163576	0.28272	0.307749	0.0529057	0.118132	0.0880285	0.133952	1.98929
		wj	0.0375498	0.0699614	0.0581069	0.0689993	0.0666891	0.0287986	0.0566088	0.0327156	0.0939501	0.0622284	0.102121	0.104703	0.0465953	0.0593841	0.0442513	0.0673367
1	indicator deviation degree	2000	0.309193	0.956635	0.963087	0.984197	0.990497	0.718784	0.957011	0.704837	0.967383	0.833525	0.977774	0.9664	0.723995	0.960932	0.964295	0.920927
2		2010	0.209227	0.639669	0.81075	0.911555	0.804735	0.671753	0.825154	0.399948	0.904498	0.890782	0.753618	0.359527	0.738781	0.798139	0.81824	0.816287
3		2019	0.307414	0.662685	0.794911	0.928332	0.934249	0.678785	0.802409	0.40743	0.926938	0.919188	0.870552	0.967936	0.701816	0.837136	0.706185	0.778584
4		2022	0.34144	0.694825	0.731408	0.941423	0.91582	0.570005	0.833225	0.305189	0.928774	0.928709	0.984684	0.993155	0.781052	0.886234	0.671795	0.724943
5		2000	0.34144	0.985124	0.967451	0.949401	0.992444	0.861043	0.977327	0.421234	0.997717	0.9763	0.997648	0.995364	0.891569	0.997381	0.98439	0.988389
6		2010	0.141697	0.887438	0.786412	0.942234	0.900054	0.824119	0.913104	0.235532	0.992377	0.985332	0.984857	0.877482	0.802854	0.878963	0.883408	0.972503
7		2019	0.154422	0.894068	0.719778	0.877394	0.79152	0.786597	0.809486	0.200479	0.990541	0.984235	0.966058	0.793636	0.561349	0.888502	0.787729	0.981563
8		2022	0.206761	0.891318	0.61412	0.948202	0.743831	0.716819	0.919365	0.17923	0.993972	0.990081	0.996055	0.772727	0.344241	0.904774	0.782642	0.963983
9		2000	0.364202	0.981067	0.967578	0.967011	0.994173	0.784319	0.966569	0.371703	0.997719	0.985853	0.999225	0.995955	0.866926	0.972856	0.972761	0.974668
10		2010	0.145681	0.847983	0.825517	0.928481	0.803611	0.748562	0.844483	0.19324	0.983818	0.97849	0.978543	0.836818	0.827497	0.544211	0.840877	0.918118
11		2019	0.145338	0.761089	0.785219	0.873263	0.777134	0.697973	0.718461	0.158786	0.987018	0.984806	0.94312	0.8964	0.762981	0.28341	0.686826	0.902391
12		2022	0.185895	0.778669	0.693369	0.978744	0.933929	0.72052	0.890372	0.221185	0.993918	0.990824	0.999941	0.996945	0.564595	0.712686	0.666812	0.890241
13		2000	0.251441	0.933922	0.972042	0.979205	0.990298	0.759779	0.958987	0.5595	0.98998	0.930574	0.95724	0.973864	0.746178	0.977439	0.975714	0.924724
14		2010	0.138473	0.815369	0.847247	0.923536	0.909532	0.791038	0.837755	0.381804	0.94936	0.920967	0.900865	0.945436	0.633998	0.796292	0.951044	0.864195
15		2019	0.0925011	0.739406	0.777933	0.620687	0.761809	0.736748	0.770449	0.307134	0.929231	0.916894	0.601418	0.998836	0.581064	0.590059	0.634929	0.751475
16		2022	0.12197	0.795528	0.716145	0.904893	0.692821	0.70324	0.78946	0.477816	0.987962	0.987207	0.999721	0.994027	0.55642	0.839755	0.681246	0.750382
17		2000	0.464737	0.978363	0.967813	0.989025	0.997566	0.796476	0.973675	0.164453	0.998332	0.988166	0.971465	0.996045	0.911284	0.992893	0.974361	0.891601
18		2010	0.433439	0.884255	0.8631	0.950359	0.9537	0.774213	0.925964	0.344207	0.976842	0.951643	0.979685	0.939445	0.911284	0.923455	0.891422	0.919674
19		2019	0.654236	0.851379	0.794764	0.96145	0.92107	0.68203	0.874462	0.289589	0.989598	0.983993	0.983167	0.999545	0.839979	0.873843	0.81956	0.930678
20		2022	0.599416	0.822703	0.705335	0.938781	0.877151	0.634117	0.862707	0.269575	0.971662	0.961992	0.999991	0.998455	0.601569	0.633732	0.795057	0.922066
21		2000	0.472325	0.98828	0.972069	0.985406	0.995775	0.877157	0.987713	0.444765	0.999652	0.995148	0.999961	0.9975	0.92607	0.9964	0.982852	0.992406
22		2010	0.450511	0.931543	0.856658	0.959058	0.955991	0.832802	0.956089	0.291759	0.997332	0.991139	0.983927	0.969818	0.847211	0.893014	0.91947	0.979459
23		2019	0.497438	0.888929	0.783349	0.969111	0.967203	0.763936	0.899623	0.21851	0.99113	0.977602	0.984008	0.998682	0.719792	0.885603	0.857086	0.978009
24		2022	0.43249	0.874001	0.693882	0.970868	0.942562	0.766583	0.94518	0.245707	0.990866	0.980099	0.980478	0.999515	0.667547	0.900823	0.863716	0.967697
25		2000	0.506469	0.990534	0.973041	0.985199	0.995324	0.823379	0.987066	0.218959	0.999014	0.989651	0.999931	0.999091	0.906355	0.995745	0.979443	0.999218
26		2010	0.5243	0.908493	0.835403	0.950762	0.919417	0.828105	0.960064	0.166548	0.967383	0.93141	0.959674	0.990909	0.896498	0.921841	0.90063	0.988101
27		2019	0.712874	0.879418	0.784267	0.975519	0.955831	0.754968	0.941813	0.164266	0.993398	0.988227	0.954566	0.976336	0.828705	0.937108	0.843287	0.969071
28		2022	0.652529	0.858342	0.693551	1	0.902582	0.681034	0.943045	0.46491	0.990923	0.985477	0.984985	0.993831	0.626395	0.698892	0.820556	0.950368
29		2000	0.415418	0.991435	0.974113	0.983972	0.998296	0.866025	0.985523	0.350698	0.999185	0.990089	0.999796	0.993673	0.85214	0.9917	0.987639	0.991077
30		2010	0.5243	0.963846	0.904383	0.963616	0.956072	0.843535	0.965449	0.391643	0.990142	0.9594	0.999736	0.945455	0.763424	0.920556	0.927791	0.984456
31		2019	0.650277	0.914172	0.834271	0.943757	0.970443	0.811365	0.930757	0.298941	0.998232	0.994974	0.99957	1	0.542652	0.950762	0.870492	0.981836
32		2022	0.660117	0.921261	0.7386	0.977838	0.952181	0.797614	0.928533	0.151453	0.994964	0.986919	0.99957	0.999389	0.224	0.91284	0.825261	0.94061
33		2000	0.515953	0.978363	0.968691	0.98503	0.991201	0.770085	0.961757	0.386929	0.994598	0.967441	0.989852	0.989091	0.866926	0.99156	0.966656	0.897873
34		2010	0.490725	0.907362	0.875359	0.917104	0.92244	0.759751	0.868997	0.36409	0.900453	0.838086	0.949399	0.897273	0.857069	0.902296	0.83544	0.757914
35		2019	0.839418	0.807339	0.791345	0.949744	0.79979	0.568354	0.772101	0.328869	0.974105	0.971167	0.965938	0.999109	0.799257	0.889975	0.72191	0.601144
36		2022	0.815661	0.739626	0.735073	0.97321	0.6618	0.426095	0.868274	0.146889	0.93592	0.934275	0.965457	0.973294	0.716284	0.437108	0.704375	0.637783
37		2000	0.204864	0.956038	0.95867	0.979646	0.988443	0.749644	0.947841	0.242958	0.911608	0.624464	0.843679	0.981818	0.876783	0.990438	0.965365	0.928605
38		2010	0.252665	0.808317	0.826489	0.933657	0.845697	0.68166	0.83259	0.308911	0.706447	0.415431	0.552309	0.890909	0.866926	0.516997	0.836808	0.638018
39		2019	0.360581	0.736342	0.791191	0.963957	0.579986	0.56118	0.580595	0.399948	0.83866	0.833875	0.474258	0.994227	0.765377	0.75187	0.7475	0.595471
40		2022	0.423006	0.728866	0.73302	0.978847	0.566931	0.505893	0.8196	0.165052	0.879682	0.884124	0.97106	0.997055	0.702073	0.59076	0.691604	0.431061
41		2000	0.559582	0.98654	0.980119	0.983552	0.99419	0.838439	0.985789	0.0228387	0.99583	0.951965	0.989972	0.999545	0.92607	0.994342	0.977455	0.989536
42		2010	0.7984	0.933736	0.910617	0.976138	0.948585	0.846268	0.966911	0.121095	0.906882	0.702712	0.849792	0.909055	0.906355	0.925886	0.87337	0.93594
43		2019	0.755182	0.826406	0.766611	0.945765	0.902928	0.788846	0.906189	0.153043	0.981726	0.973185	0.612455	0.909909	0.878732	0.911017	0.802668	0.919105
44		2022	0.751926	0.798868	0.658711	0.901251	0.884813	0.760292	0.927753	0.0855187	0.925502	0.8994	0.999991	0.998879	0.775123	0.871061	0.766172	0.905307
45		2000	0.200504	0.994253	0.958347	0.979678	0.996614	0.949411	0.991736	0.0164977	0.999928	0.998486	0.999811	1	0.724143	0.998457	0.995504	1
46		2010	0.707539	0.97811	0.884006	0.978743	0.985686	0.944941	0.979809	0.0726123	0.998886	0.99064	0.998977	0.985609	0.626605	0.97337	0.978543	0.975753
47		2019	0.682356	0.958197	0.79164	0.97732	0.987426	0.938963	0.988612	0.0931877	0.999015	0.993961	0.998203	0.999836	0.497678	0.977158	0.967215	0.979846
48		2022	0.60947	0.943653	0.653427	0.964575	0.978571	0.930393	0.989322	0.037391	0.998863	0.993969	0.999991	0.999882	0.30231	0.973066	0.955637	0.975313
49		2000	0.391897	0.956352	0.968892	0.995475	0.989356	0.708279	0.966311	0.536175	0.965915	0.808426	0.931659	0.994209	0.906355	0.977462	0.963813	0.981677
50		2010	0.328161	0.748985	0.854272	0.856657	0.812979	0.703439	0.814291	0.509465	0.924002	0.932028	0.602964	0.923182	0.881712	0.629898	0.706225	0.911428
51		2019	0.392498	0.622881	0.695306	0.856252	0.909974	0.649149	0.792052	0.639239	0.920382	0.94331	0.15217	0.973473	0.667061	0.682923	0.464632	0.944042
52		2022	0.428696	0.556192	0.54313	0.67015	0.908886	0.571998	0.798363	0.652426	0.905019	0.948736	0.986565	0.992433	0.208516	0.68629	0.407744	0.791205
53		2000	0.670734	0.98729	0.985622	0.981921	0.996056	0.886751	0.985418	0.0925143	0.999858	0.997969	0.999826	0.9956	0.942764	0.989105	0.978519	0.980021
54		2010	0.555788	0.955164	0.902513	0.967736	0.927385	0.745288	0.928978	0.200647	1	1	0.999375	0.986364	0.923606	0.98478	0.845939	0.927564
55		2019	0.574174	0.807474	0.794549	0.971736	0.854982	0.75047	0.89633	0.220549	0.999021	0.998402	0.995995	0.984882	0.69498	0.867928	0.635541	0.937762
56		2022	0.654426	0.819099	0.685982	0.944886	0.815335	0.729915	0.897161	0.242135	0.998891	0.998639	0.999991	0.971127	0.647978	0.650963	0.611512	0.936973
57		2000	0.598072	0.98364	0.956156	0.98117	0.99538	0.922479	0.984788	0.0808986	0.988043	0.847553	0.894901	0.987891	0.859592	0.990344	0.97759	0.994358
58		2010	0.138473	0.813935	0.776518	0.838781	0.812403	0.934635	0.923895	0.167072	0.96934	0.956832	0.732232	0.990909	0.846719	0.941551	0.848534	0.941248
59		2019	0.241325	0.643392	0.504481	0.913501	0.768054	0.8492	0.865848	0.22674	0.950292	0.947125	0.415705	0.966527	0.480581	0.834378	0.62903	0.920692
60		2022	0.229523	0.513359	0.323683	0.712624	0.795223	0.827706	0.869972	0.268565	0.965426	0.975158	0.992495	0.985964	0.509027	0.843917	0.637581	0.918034
61		2000	0.537085	0.979566	0.988464	0.980801	0.994146	0.89532	0.985125	0.159684	0.999803	0.998102	0.99933	0.996764	0.960571	0.983891	0.978608	0.983332
62		2010	0.262719	0.923213	0.833768	0.892394	0.920789	0.878238	0.898861	0.609405	0.997391	0.996168	0.990855	0.927891	0.911284	0.870125	0.821739	0.889824
63		2019	0.250439	0.776596	0.75224	0.968477	0.992717	0.784262	0.846505	0.430212	0.983267	0.982418	0.95392	0.98	0.829547	0.862223	0.6325	0.807881
64		2022	0.278842	0.719199	0.596371	0.808543	0.817127	0.708478	0.854741	0.363174	0.984964	0.987812	0.999991	0.945873	0.409428	0.546245	0.584058	0.754642
65		2000	0.108123	0.930951	0.929345	0.965695	0.985047	0.751552	0.945785	0.370244	0.989563	0.95967	0.996341	0.963636	0.857069	0.984055	0.966064	0.907676
66		2010	0	0.37395	0.672623	0.634689	0.477052	0.681717	0.537131	0.721728	0.936397	0.960172	0.984113	0	0.319845	0.317474	0.719134	0.505486
67		2019	0.0161489	0.316985	0.382153	0.799753	0.000193826	0.523487	0	1	0.909945	0.971818	0.946199	0.835455	0.583663	0	0.469118	0.419845
68		2022	0.0151751	0.21875	0.0904088	0.132345	0	0.432614	0.348376	0.727077	0.8816	0.974084	0.999991	0.999873	0.661267	0.085383	0.391059	0.357251
69		2000	0.677568	0.977185	0.967431	0.980663	0.992318	0.886751	0.980994	0.167296	0.99589	0.967349	0.999676	0.969573	0.896498	0.965141	0.973231	0.991009
70		2010	0.32304	0.828801	0.769494	0.900549	0.836343	0.837414	0.919638	0.156148	0.982713	0.976114	0.964775	0.957909	0.896498	0.801506	0.838073	0.943556
71		2019	0.384564	0.750316	0.664432	0.920503	0.783178	0.787906	0.849491	0.309341	0.869075	0.872897	0.982671	0.763636	0.77333	0.852824	0.711274	0.914275
72		2022	0.46284	0.651843	0.534423	0.815809	0.793994	0.680949	0.862008	0.301654	0.826184	0.867603	0.999991	0.982491	0.701354	0.531726	0.662589	0.906492
73		2000	0.276404	0.993512	0.940136	0.980762	0.999228	0.984541	0.998737	0.0258688	0.999429	0.976837	0.999886	0.997773	0.802854	0.990274	0.995504	1
74		2010	0.00569066	0.896926	0.119245	0.941716	0.949726	0.98568	0.977712	0.0417493	0.985649	0.960891	0.9801	0.994727	0.59381	0.972342	0.948047	1
75		2019	0.0401887	0.871754	0.2195	0.922678	0.823651	0.96857	0.961441	0.0456399	0.977168	0.934323	0.935955	0.998755	0	0.842631	0.913386	0.987144
76		2022	0.0625973	0.838209	0	0.905817	0.867398	0.964983	0.9682	0.069844	0.975831	0.949985	0.999991	0.998745	0.0669145	0.835523	0.913587	0.981434
77		2000	0.502106	0.985575	0.959508	0.980911	0.993222	0.912686	0.983729	0.0877633	0.999771	0.997229	0.96427	0.998864	0.832425	0.988006	0.985434	0.927959
78		2010	0.202588	0.947678	0.754399	0.970829	0.873165	0.867335	0.945822	0.0913172	0.997905	0.995687	0.986716	0.900991	0.768353	0.894814	0.910026	0.952426
79		2019	0.235829	0.83451	0.644277	0.973891	0.179625	0.830154	0.839007	0.0977517	0.997436	0.996477	0.965868	0.999909	0.546961	0.847915	0.771697	0.914701
80		2022	0.272014	0.833213	0.47596	0.912661	0.682583	0.765871	0.804506	0.118103	0.996531	0.996322	0.978976	0.999991	0.507181	0.715562	0.734648	0.89943
81		2000	0.322301	0.993093	0.96491	0.983268	0.997226	0.93902	0.994202	0.0502039	0.998568	0.962648	0.999901	0.999473	0.906355	0.78535	0.903228	1
82		2010	0.214348	0.93354	0.814222	0.962452	0.957341	0.920429	0.976905	0.0502039	0.999296	0.996496	0.99934	0.996336	0.866926	0.786613	0.89062	0.988655
83		2019	0.0782163	0.779203	0.353243	0.820623	0.401953	0.894181	0.930793	0.0340429	0.996971	0.995746	0.9888	0.999909	0.806374	0.896451	0.819679	0.974166
84		2022	0.0493191	0.578119	0.110089	0.41906	0.832165	0.921938	0.931659	0.0127567	0.993248	0.993073	0.975972	0.999745	0.802854	0.766997	0.820661	0.974258
85		2000	0.633387	0.976273	0.960312	0.983456	0.990526	0.865029	0.982565	0.166137	0.993633	0.953109	0.999916	0.997191	0.950713	0.997569	0.957538	0.981145
86		2010	0.51785	0.853814	0.777745	0.894051	0.913825	0.753829	0.929809	0.0946654	0.932281	0.898834	0.99933	0.977536	0.901427	0.715211	0.860625	0.905854
87		2019	0.256744	0.387807	0.457426	0.896944	0.800013	0.730912	0.83082	0.0296846	0.970594	0.981144	0.982701	0.995364	0.829728	0.998761	0.570586	0.649599
88		2022	0.210554	0	0.178217	0	0.659608	0.735751	0.845895	0.113763	0.966633	0.986288	0.999991	0.999855	0.827497	0.998761	0.547607	0.49806
89		2000	0.654283	0.995524	0.978021	0.984666	0.983097	0.621278	0.964471	0.156784	0.979579	0.910013	0.997272	0.999791	0.901427	0.965339	0.932561	0.975609
90		2010	0.631663	0.709033	0.880554	0.87232	0.825639	0.446023	0.891765	0.352157	0.797076	0.808873	0.914144	0.9095	0.761946	0.846138	0.800679	0.900508
91		2019	0.275905	0.581004	0.72445	0.910787	0.753214	0.533565	0.818416	0.036886	0.783797	0.845758	0.705377	0.985464	0.895517	0.353175	0.311819	0.791782
92		2022	0.442733	0.025018	0.351896	0.850288	0.387076	0.321272	0.722922	0.044555	0.94729	0.983225	0.999991	0.986764	0.802854	0.353175	0.321111	0.64082
93		2000	0.654026	0.988536	0.966191	0.982315	0.993333	0.919974	0.989375	0.00714526	0.992982	0.926067	0.999916	0.999909	0.950713	0.977415	0.970527	0.992406
94		2010	0.650632	0.918695	0.853186	0.967275	0.946092	0.88211	0.975614	0.0141783	0.978748	0.948188	0.99206	0.998982	0.901427	0.883896	0.900589	0.98861
95		2019	0.623799	0.781803	0.648526	0.963624	0.780159	0.838866	0.945729	0.0857057	0.976103	0.970858	0.995139	0.999945	0.805697	0.766997	0.700769	0.998079
96		2022	0.728405	0.783718	0.480625	0.935228	0.706747	0.855634	0.956096	0.175489	0.934668	0.933622	0.999991	0.999891	0.802854	0.825447	0.694075	0.982975
97		2000	0.660699	0.995901	0.975293	0.982573	0.997182	0.93882	0.995119	0.0157869	0.997005	0.916102	0.99927	0.999945	0.975357	0.977415	0.972525	0.994684
98		2010	0.233317	0.932419	0.860935	0.939519	0.968072	0.926379	0.980889	0.0712469	0.977626	0.861709	0.988995	0.963209	0.950713	0.980971	0.91058	0.994684
99		2019	0.264789	0.835343	0.66576	0.917493	0.959286	0.901754	0.955896	0.0207811	0.963977	0.909775	0.88652	1	0.944487	0.759983	0.717754	0.998671
100		2022	0.240905	0.84002	0.610695	0.905268	0.916605	0.898508	0.956528	0.0373162	0.965395	0.922817	0.999991	0.997382	0.901427	0.823109	0.658607	0.96491
101		2000	0.755633	0.995708	0.974616	0.981992	0.998742	0.960741	0.99765	0.0554974	0.985787	0.440921	0.999931	0.999836	0.975357	0.965725	0.983515	0.995444
102		2010	0.669601	0.972936	0.827635	0.975089	0.980985	0.94329	0.989839	0.0521679	0.980089	0.873735	0.991684	0.9979	0.950713	0.860516	0.940554	0.992406
103		2019	0.314506	0.886465	0.513255	0.948707	0.970373	0.931162	0.967738	0.0378026	0.89873	0.757189	0.995424	1	0.855979	0.544889	0.828854	0.985937
104		2022	0.349027	0.826451	0.349785	0.96305	0.915873	0.935489	0.971168	0.0271969	0.848466	0.719521	0.999991	0.991818	0.85214	0.411624	0.78839	0.898724
105		2000	0.823348	0.982248	0.980635	0.982207	0.99394	0.809543	0.989911	0.10067	0.99996	0.999622	0.999901	0.999091	0.901427	0.997288	0.987511	0.984813
106		2010	0.612694	0.80873	0.904732	0.940905	0.947891	0.7382	0.963167	0.117897	0.991449	0.982006	0.994283	0.997273	0.753567	0.989105	0.960536	0.977166
107		2019	0.37665	0.479602	0.726039	0.852164	0.841204	0.549849	0.822139	0.0931877	0.986422	0.990565	0.995034	0.999845	0.485139	0.976012	0.866145	0.881091
108		2022	0.409158	0.319239	0.583341	0.748496	0.725638	0.554376	0.796068	0.0473607	0.960729	0.979874	0.999991	0.998636	0.507134	0.907276	0	0.803173
109		2000	0.725361	0.999446	0.99884	0.982558	1	0.964044	1	0.0632599	0.999068	0.896738	1	1	0.790285	0.999158	1	0.993925
110		2010	0.328161	0.986666	0.962846	0.981824	0.991477	0.92729	0.996185	0.0253077	0.996648	0.928124	0.974515	0.992036	0.814667	0.993781	0.998501	0.991647
111		2019	0.164589	0.934845	0.839821	0.957566	0.979163	0.874993	0.977721	0.00106618	0.993219	0.963783	0.99912	1	0.75048	0.991002	0.99474	0.997881
112		2022	0.182101	0.916336	0.777202	0.949462	0.962586	0.865598	0.978799	0.0127567	0.980254	0.918921	0.999991	0.999727	0.672848	0.989105	0.993506	0.971007
113		2000	0.977876	0.982931	0.996099	0.981889	0.994939	0.767295	0.990675	0.140212	0.99791	0.975551	0.976618	0.999864	0.949383	0.987515	0.975522	0.958
114		2010	0.745477	0.912811	0.952483	0.979239	0.912968	0.539202	0.954812	0.138079	0.970825	0.932441	0.95332	0.998318	0.901427	0.997288	0.920571	0.913288
115		2019	0.484251	0.739223	0.859319	0.95781	0.78061	0.170956	0.83606	0.153043	0.930807	0.943932	0.994103	1	0.85214	0.994716	0.750325	0.875502
116		2022	0.534922	0.66566	0.818653	0.974296	0.805743	0.162643	0.827081	0.156784	0.777853	0.855287	0.999991	0.999436	0.802854	0.993781	0.750724	0.741816
117		2000	0.997274	0.996261	1	0.983001	0.998972	0.875335	0.998301	0.0815533	0.998849	0.962569	0.99957	0.999864	0.949383	0.999626	0.978519	0.981046
118		2010	0.612694	0.972889	0.976392	0.980595	0.976207	0.715994	0.988549	0.0389435	0.999766	0.998119	0.991249	0.999591	0.901427	0.998457	0.930562	0.959906
119		2019	0.293942	0.869875	0.911093	0.966742	0.916132	0.506121	0.96102	0.0595189	0.996349	0.991787	0.998849	1	0.85214	0.997054	0.777671	0.898518
120		2022	0.364202	0.811215	0.879971	0.969632	0.849246	0.544098	0.956293	0.044555	0.992442	0.987437	0.999991	0.999991	0.802854	0.710488	0.780697	0.843571
121		2000	0.256592	0.997746	0.98766	0.981939	0.999366	0.975431	0.991981	0.0819648	0.99809	0.923735	0.992495	1	0.906355	0.88067	0.970527	0.79283
122		2010	0.404037	0.986026	0.930015	0.98175	0.982883	0.953624	0.978684	0.0819648	0.964969	0.662026	0.959448	1	0.866926	0.880646	0.537388	0.768189
123		2019	0.245374	0.930621	0.775178	0.97519	0.89535	0.943745	0.924653	0.00714526	0.977877	0.932761	0.951953	1	0.951322	0.874404	0.504226	0.992406
124		2022	0.250389	0.94212	0.707197	0.954403	0.916241	0.905426	0.915603	0.00714526	0.987354	0.968849	0.998824	1	0.950713	0.860516	0.51094	0.949358
125		2000	0.0894762	0.999098	0.96487	0.981326	0.999285	1	0.997835	0.00196401	0.99997	0.997593	0.999255	1	0.906355	0.946414	0.986512	0.954438
126		2010	0.157442	0.985575	0.82679	0.978932	0.986003	0.98326	0.993456	0.00117841	0.999971	0.999544	0.9969	1	0.866926	0.946414	0.861703	0.768189
127		2019	0.0774798	0.956447	0.525159	0.973993	0.95004	0.976542	0.972953	0	0.999967	0.999839	0.98521	1	0.753567	0.911788	0.8404	0.954438
128		2022	0.0701848	0.944104	0.426714	0.967051	0.950627	0.971759	0.968321	0.0015338	0.999992	0.999967	0.999225	1	0.771324	0.973277	0.840643	0.982064
129		2000	0.0321712	0.998242	0.990786	0.981638	0.998998	0.979075	0.993725	0.00901575	0.999911	0.991828	0.997002	1	0.906355	0.945432	0.978519	0.79283
130		2010	0.100535	0.979625	0.903038	0.977607	0.984735	0.983773	0.989584	0.00901575	0.999935	0.998975	0.990693	1	0.866926	0.945432	0.775137	0.768189
131		2019	0.0246514	0.914433	0.678951	0.972716	0.916769	0.983089	0.963916	0.00901575	0.999894	0.999522	0.997002	1	0.452371	0.952749	0.769072	0.992406
132		2022	0.0265564	0.946403	0.55124	0.973272	0.926442	0.962962	0.958562	0.0164977	0.999947	0.999807	0.999914	1	0.507134	0.893248	0.739634	0.967788
133		2000	1	1	0.983115	0.982163	0.999851	0.996214	0.998864	0.0108862	0.999753	0.932634	0.999931	1	1	0.954035	0.995504	1
134		2010	0.328161	0.996845	0.880731	0.982318	0.994453	0.99089	0.998639	0.0108862	0.999971	0.998676	0.999766	1	0.997536	0.954035	0.950545	1
135		2019	0.156696	0.981796	0.66458	0.980549	0.970382	0.984883	0.990741	0.0116344	0.999985	0.99979	0.994478	1	0.995071	0.948167	0.915031	0.970385
136		2022	0.14606	0.976406	0.572435	0.98215	0.984073	0.982919	0.991373	0.0164977	1	0.999995	0.999856	1	0.950713	0.954035	0.920571	0.969625
137		2000	0.574757	0.99698	0.9982	0.981354	0.99953	0.976912	0.998625	0.025925	0.999945	0.994899	0.999255	0.999236	0.85214	0.998457	0.990509	1
138		2010	0.17641	0.975032	0.944889	0.977426	0.989105	0.962136	0.99203	0.025925	0.99978	0.996648	0.990102	0.993109	0.678732	0.973908	0.949759	0.992406
139		2019	0.213448	0.942391	0.778623	0.958865	0.947093	0.922821	0.974287	0.025925	0.997717	0.989925	0.933931	1	0.377944	0.994272	0.817973	0.991647
140		2022	0.246595	0.933601	0.704296	0.95031	0.938336	0.916301	0.975177	0.0406644	0.998937	0.996207	0.999856	0.9996	0.507134	0.928271	0.81067	0.991647
141		2000	0.753064	0.983772	0.991092	0.981475	0.996288	0.875164	0.98832	0.0730799	0.998699	0.983688	0.988304	0.999627	0.911284	0.99495	0.972873	0.985549
142		2010	0.51785	0.874234	0.940947	0.961289	0.939178	0.820048	0.947876	0.132131	0.993665	0.97976	0.966089	0.969409	0.895632	0.922169	0.870187	0.93332
143		2019	0.353246	0.698341	0.766142	0.887162	0.626977	0.702813	0.734423	0.168063	0.977136	0.979782	0.855801	0.996373	0.810284	0.835523	0.544912	0.8603
144		2022	0.390759	0.755229	0.659633	0.743628	0.571409	0.521579	0.665356	0.651734	0.971649	0.979979	0.998615	0.987782	0.509766	0.91436	0.515936	0.805922
145		2000	0.582282	0.99139	0.986782	0.982417	0.997632	0.950464	0.990917	0.0819648	0.993214	0.837289	0.993997	0.992936	0.891569	0.998457	0.992507	1
146		2010	0.441975	0.941674	0.933311	0.957007	0.962544	0.880402	0.966935	0.0819648	0.962862	0.77986	0.959261	0.978345	0.835066	0.971804	0.911879	0.954909
147		2019	0.331219	0.820591	0.750283	0.963326	0.880761	0.748904	0.799797	0.122854	0.824553	0.709854	0.153514	1	0.745601	0.918966	0.692777	0.909636
148		2022	0.356615	0.869275	0.71264	0.967014	0.899271	0.719211	0.825931	0.176611	0.864144	0.793708	0.999856	0.992282	1	0.918919	0.742132	0.846608
149		2000	0.694393	0.985124	0.995415	0.977188	0.993693	0.88843	0.991856	0.0963675	0.999564	0.993003	0.989116	0.999564	0.891569	0.987328	0.966554	0.965449
150		2010	0.573619	0.935927	0.950874	0.963618	0.967436	0.8572	0.95536	0.11829	0.996939	0.988241	0.977888	0.980818	0.881526	0.925418	0.835609	0.955471
151		2019	0.470836	0.791877	0.810529	0.950236	0.949676	0.734669	0.786461	0.17014	0.971199	0.967777	0.741638	0.995364	0.834348	0.783597	0.462344	0.913592
152		2022	0.531697	0.813244	0.711346	0.943525	0.917283	0.608837	0.757404	0.25592	0.981718	0.983705	0.999991	0.988745	0.906857	0.701043	0.514237	0.894448
153		2000	0.482492	0.981518	0.997848	0.981577	0.997076	0.924415	0.988495	0.0587146	0.999576	0.993038	0.991834	0.998291	0.901427	0.988567	0.967791	0.914883
154		2010	0.51197	0.862252	0.946879	0.966207	0.932354	0.837784	0.955307	0.187834	0.994436	0.981303	0.991069	0.998845	0.869214	0.803867	0.826612	0.937284
155		2019	0.380096	0.776686	0.789274	0.949996	0.852058	0.655526	0.80063	0.194194	0.964839	0.965876	0.870822	0.993455	0.800137	0.664126	0.544151	0.911245
156		2022	0.413521	0.792734	0.708363	0.964838	0.797951	0.48884	0.796316	0.195559	0.948331	0.957069	0.999991	0.997736	0.78441	0.76487	0.497352	0.899582
157		2000	0.660219	0.987423	0.979906	0.982101	0.9969	0.950464	0.993024	0.091897	0.997911	0.96015	0.984985	0.999509	0.901427	0.998457	0.990509	1
158		2010	0.460944	0.950601	0.924994	0.963779	0.968407	0.872345	0.969325	0.091897	0.991746	0.957085	0.870567	0.996818	0.908429	0.958337	0.920933	0.977394
159		2019	0.365232	0.844753	0.691666	0.951766	0.825766	0.785458	0.802612	0.368149	0.943181	0.915039	0	0.988673	0.902045	0.932245	0.773033	0.958174
160		2022	0.384499	0.851085	0.64116	0.952891	0.781541	0.749872	0.828911	0.429875	0.785648	0.735096	0.998053	0.993473	0.905572	0.887426	0.73655	0.913691
161		2000	0.435277	0.954427	0.987791	0.971166	0.988208	0.77965	0.97682	0.124163	0.995398	0.971751	0.969963	0.999309	0.901427	0.989105	0.997502	1
162		2010	0.252286	0.725371	0.91426	0.884862	0.849334	0.510818	0.903964	0.124163	0.983085	0.978322	0.805094	0.986191	0.828586	0.813757	0.970527	0.902186
163		2019	0.208106	0.333934	0.699603	0.76461	0.139238	0.208136	0.439095	0.0763346	0.84458	0.940314	0.0664996	0.980732	0.788537	0.533199	0.161974	0.741224
164		2022	0.200311	0.385954	0.576986	0.770233	0.274442	0	0.404828	0.0763533	0.849002	0.952982	0.999856	0.982818	0.753567	0.7179	0.111799	0.690938
165		2000	0.669901	0.984809	0.996609	0.980026	0.996417	0.879292	0.984277	0.033145	0.999328	0.991625	0.9955	0.999509	0.950713	0.998457	0.997502	1
166		2010	0.366099	0.877614	0.947221	0.93491	0.921908	0.749445	0.910207	0.033145	0.997335	0.993266	0.99364	0.997282	0.919488	0.982348	0.970626	0.977219
167		2019	0.421182	0.714118	0.813197	0.895625	0.721837	0.681262	0.59709	0.0464816	0.98878	0.991188	0.803783	1	0.802411	0.818433	0.180737	0.875031
168		2022	0.273152	0.741796	0.73799	0.873279	0.66608	0.580368	0.612263	0.0228199	0.997423	0.998365	0.999856	0.996473	0.802854	0.820584	0.101708	0.839189
169		2000	0.607004	0.986657	0.962859	0.981969	0.99631	0.969624	0.988171	0.0321911	0.992172	0.874406	0.989671	0.966727	0.891569	1	0.990367	1
170		2010	0.233317	0.899086	0.761343	0.884903	0.891131	0.940471	0.967889	0.0616887	0.908789	0.762712	0.974542	0.959755	0.861997	0.969115	0.939084	0.989468
171		2019	0.244774	0.78764	0.520715	0.954099	0.79152	0.927547	0.906955	0.0502974	0.619411	0.538955	0.878333	0.9639	0.508951	0.907439	0.80207	0.962791
172		2022	0.194052	0.802743	0.397771	0.94972	0.795647	0.8531	0.917828	0.0632599	0.646544	0.674496	0.999976	0.969591	0.365291	0.888572	0.781107	0.976042
173		2000	0.487121	0.964389	0.988122	0.969657	0.99217	0.833571	0.97986	0.048296	0.996738	0.975915	0.992676	0.9968	0.857069	0.987796	0.95581	0.965426
174		2010	0.290224	0.848707	0.903203	0.908255	0.814676	0.692051	0.923514	0.145561	0.987126	0.981304	0.982786	0.967482	0.857069	0.844291	0.732473	0.804509
175		2019	0.318546	0.577578	0.781921	0.880164	0.672711	0.635398	0.755759	0.144439	0.876215	0.916399	0.927903	0.953073	0.752797	0.482091	0.19146	0.4973
176		2022	0.288327	0.567997	0.686197	0.866752	0.518959	0.209702	0.735079	0.138079	0.826199	0.910389	0.999931	0.988418	0.669163	0.334471	0.185933	0.432572
177		2000	0.678592	0.968897	0.987848	0.961674	0.996897	0.850595	0.982414	0.0831993	0.990215	0.891252	0.939921	0.987336	0.886641	0.996049	0.972057	0.997038
178		2010	0.498881	0.883432	0.88656	0.908403	0.91091	0.858993	0.958015	0.0876323	0.878219	0.741278	0.912497	0.981355	0.861997	0.890162	0.863584	0.870908
179		2019	0.37333	0.849261	0.768951	0.903883	0.627687	0.852018	0.85737	0.120703	0.104781	0	0.725115	0.945455	0.804666	0.816118	0.622291	0.349224
180		2022	0.312986	0.822897	0.663621	0.795585	0.471355	0.687838	0.839584	0.132805	0	0.175282	0.999661	0.910391	0.77018	0.795053	0.641387	0
1	wij*Iij	2000	0.0116101	0.0669276	0.0559621	0.0679089	0.0660554	0.0206999	0.0541752	0.0230592	0.0908857	0.0518689	0.0998513	0.101185	0.0337348	0.0570641	0.0426713	0.0620122	0.905672
2		2010	0.00785643	0.0447521	0.0471102	0.0628966	0.0536671	0.0193455	0.046711	0.0130845	0.0849776	0.0554319	0.0769602	0.0376437	0.0344237	0.0473968	0.0362082	0.0549661	0.723432
3		2019	0.0115434	0.0463624	0.0461899	0.0640543	0.0623043	0.019548	0.0454234	0.0133293	0.0870859	0.0571996	0.0889017	0.101346	0.0327013	0.0497126	0.0312496	0.0524273	0.809379
4		2022	0.012821	0.048611	0.0424999	0.0649575	0.0610753	0.0164153	0.0471679	0.00998445	0.0872584	0.0577921	0.100557	0.103987	0.0363934	0.0526282	0.0297278	0.0488152	0.820691
5		2000	0.012821	0.0689207	0.0562156	0.0655079	0.0661852	0.0247968	0.0553253	0.0137809	0.0937356	0.0607536	0.101881	0.104218	0.041543	0.0592286	0.0435605	0.0665549	0.935028
6		2010	0.00532072	0.0620864	0.045696	0.0650135	0.0600238	0.0237334	0.0516897	0.00770557	0.0932339	0.0613157	0.100575	0.0918754	0.0374092	0.0521964	0.0390919	0.0654852	0.862451
7		2019	0.00579852	0.0625503	0.0418241	0.0605395	0.0527858	0.0226529	0.045824	0.0065588	0.0930614	0.0612473	0.0986548	0.0830964	0.0261562	0.0527629	0.034858	0.0660952	0.814466
8		2022	0.00776383	0.0623579	0.0356847	0.0654253	0.0496055	0.0206434	0.0520441	0.00586363	0.0933838	0.0616111	0.101718	0.0809072	0.01604	0.0537292	0.0346329	0.0649114	0.806322
9		2000	0.0136757	0.0686369	0.056223	0.0667231	0.0663006	0.0225873	0.0547163	0.0121605	0.0937358	0.061348	0.102042	0.10428	0.0403947	0.0577722	0.0430459	0.0656309	0.929273
10		2010	0.0054703	0.0593261	0.0479683	0.0640645	0.0535921	0.0215575	0.0478052	0.00632197	0.0924298	0.0608899	0.0999299	0.0876177	0.0385575	0.0323175	0.0372099	0.061823	0.816881
11		2019	0.00545744	0.0532469	0.0456267	0.0602545	0.0518264	0.0201006	0.0406712	0.00519478	0.0927305	0.0612829	0.0963124	0.0938561	0.0355513	0.01683	0.0303929	0.060764	0.770099
12		2022	0.00698033	0.0544768	0.0402895	0.0675326	0.0622829	0.02075	0.0504029	0.00723622	0.0933787	0.0616574	0.102115	0.104384	0.0263075	0.0423222	0.0295073	0.0599459	0.829569
13		2000	0.00944158	0.0653385	0.0564824	0.0675644	0.0660421	0.0218806	0.0542871	0.0183044	0.0930087	0.0579081	0.0977544	0.101967	0.0347684	0.0580443	0.0431766	0.0622679	0.908236
14		2010	0.00519963	0.0570444	0.049231	0.0637233	0.0606559	0.0227808	0.0474243	0.012491	0.0891925	0.0573103	0.0919973	0.0989904	0.0295413	0.0472871	0.0420849	0.058192	0.833146
15		2019	0.0034734	0.0517299	0.0452033	0.0428269	0.0508044	0.0212173	0.0436142	0.0100481	0.0873013	0.0570569	0.0614175	0.104582	0.0270748	0.0350401	0.0280964	0.0506018	0.720088
16		2022	0.00457995	0.0556563	0.041613	0.062437	0.0462036	0.0202523	0.0446904	0.0156321	0.0928191	0.0614323	0.102093	0.104078	0.0259266	0.0498681	0.030146	0.0505282	0.807956
17		2000	0.0174508	0.0684477	0.0562366	0.068242	0.0665268	0.0229374	0.0551186	0.00538019	0.0937933	0.061492	0.0992071	0.104289	0.0424616	0.058962	0.0431167	0.0600374	0.9237
18		2010	0.0162756	0.0618637	0.0501521	0.0655741	0.0636014	0.0222962	0.0524177	0.011261	0.0917744	0.0592192	0.100046	0.0983632	0.0424616	0.0548385	0.0394466	0.0619278	0.891519
19		2019	0.0245665	0.0595637	0.0461813	0.0663394	0.0614254	0.0196415	0.0495022	0.00947409	0.0929729	0.0612323	0.100402	0.104656	0.0391391	0.0518924	0.0362666	0.0626687	0.885924
20		2022	0.022508	0.0575575	0.0409849	0.0647752	0.0584965	0.0182617	0.0488368	0.00881931	0.0912877	0.0598632	0.10212	0.104542	0.0280303	0.0376336	0.0351823	0.0620889	0.840988
21		2000	0.0177357	0.0691415	0.056484	0.0679923	0.0664074	0.0252609	0.0559132	0.0145508	0.0939174	0.0619265	0.102117	0.104442	0.0431505	0.0591703	0.0434925	0.0668254	0.948527
22		2010	0.0169166	0.0651721	0.0497778	0.0661743	0.0637542	0.0239835	0.054123	0.00954507	0.0936994	0.061677	0.10048	0.101543	0.0394761	0.0530308	0.0406878	0.0659535	0.905994
23		2019	0.0186787	0.0621907	0.045518	0.066868	0.0645019	0.0220003	0.0509266	0.00714871	0.0931168	0.0608346	0.100488	0.104565	0.0335389	0.0525907	0.0379271	0.0658559	0.88675
24		2022	0.0162399	0.0611464	0.0403193	0.0669892	0.0628586	0.0220765	0.0535055	0.00803847	0.0930919	0.06099	0.100127	0.104653	0.0311046	0.0534946	0.0382205	0.0651615	0.878017
25		2000	0.0190178	0.0692992	0.0565404	0.067978	0.0663773	0.0237121	0.0558766	0.00716339	0.0938574	0.0615844	0.102114	0.104608	0.0422319	0.0591314	0.0433416	0.067284	0.940118
26		2010	0.0196874	0.0635594	0.0485427	0.0656019	0.0613151	0.0238482	0.0543481	0.00544873	0.0908857	0.0579602	0.0980029	0.103752	0.0417726	0.0547427	0.0398541	0.0665354	0.895857
27		2019	0.0267683	0.0615253	0.0455714	0.0673101	0.0637435	0.021742	0.0533149	0.00537408	0.0933298	0.0614958	0.0974813	0.102226	0.0386138	0.0556493	0.0373165	0.065254	0.896716
28		2022	0.0245024	0.0600509	0.0403002	0.0689993	0.0601924	0.0196128	0.0533847	0.0152098	0.0930973	0.0613247	0.100588	0.104057	0.0291871	0.0415031	0.0363106	0.0639946	0.872315
29		2000	0.0155989	0.0693622	0.0566028	0.0678934	0.0665755	0.0249403	0.0557892	0.0114733	0.0938735	0.0616117	0.1021	0.104041	0.0397057	0.0588912	0.0437043	0.0667359	0.938899
30		2010	0.0196874	0.067432	0.0525509	0.0664888	0.0637596	0.0242926	0.0546529	0.0128128	0.0930239	0.059702	0.102094	0.0989923	0.035572	0.0546664	0.041056	0.06629	0.913074
31		2019	0.0244178	0.0639568	0.0484769	0.0651185	0.064718	0.0233661	0.052689	0.00978006	0.093784	0.0619157	0.102077	0.104703	0.025285	0.0564602	0.0385204	0.0661136	0.901383
32		2022	0.0247873	0.0644527	0.0429178	0.0674701	0.0635001	0.0229702	0.0525631	0.0049549	0.093477	0.0614144	0.102077	0.104639	0.0104374	0.0542082	0.0365189	0.0633376	0.869726
33		2000	0.019374	0.0684477	0.0562877	0.0679664	0.0661024	0.0221773	0.0544439	0.0126586	0.0934426	0.0602023	0.101085	0.103561	0.0403947	0.0588829	0.0427758	0.0604598	0.928262
34		2010	0.0184266	0.0634803	0.0508645	0.0632795	0.0615167	0.0218797	0.0491929	0.0119115	0.0845976	0.0521528	0.0969536	0.0939475	0.0399354	0.053582	0.0369693	0.0510354	0.849725
35		2019	0.03152	0.0564826	0.0459827	0.0655316	0.0533373	0.0163678	0.0437077	0.0107592	0.0915173	0.0604342	0.0986426	0.10461	0.0372416	0.0528504	0.0319455	0.040479	0.841409
36		2022	0.030628	0.0517453	0.0427128	0.0671508	0.0441349	0.0122709	0.0491519	0.00480558	0.0879298	0.0581384	0.0985935	0.101907	0.0333755	0.0259573	0.0311695	0.0429462	0.782618
37		2000	0.0076926	0.0668858	0.0557054	0.0675949	0.0659184	0.0215887	0.0536561	0.00794852	0.0856457	0.0388594	0.0861573	0.1028	0.040854	0.0588163	0.0427187	0.0625291	0.865371
38		2010	0.00948755	0.056551	0.0480247	0.0644217	0.0563988	0.0196308	0.0471319	0.0101062	0.0663708	0.0258516	0.0564024	0.0932812	0.0403947	0.0307014	0.0370298	0.042962	0.704747
39		2019	0.0135398	0.0515155	0.0459737	0.0665123	0.0386788	0.0161612	0.0328668	0.0130845	0.0787922	0.0518907	0.0484317	0.104099	0.035663	0.0446491	0.0330779	0.0400971	0.715033
40		2022	0.0158838	0.0509925	0.0425936	0.0675398	0.0378081	0.014569	0.0463966	0.00539978	0.0826462	0.0550177	0.0991656	0.104395	0.0327133	0.0350818	0.0306044	0.0290262	0.749833
41		2000	0.0210122	0.0690198	0.0569517	0.0678644	0.0663016	0.0241458	0.0558043	0.000747181	0.0935583	0.0592393	0.101097	0.104656	0.0431505	0.0590481	0.0432537	0.0666321	0.932482
42		2010	0.0299798	0.0653255	0.0529132	0.0673528	0.0632603	0.0243713	0.0547356	0.00396171	0.0852016	0.0437287	0.0867817	0.0951811	0.0422319	0.0549829	0.0386478	0.0630231	0.871679
43		2019	0.028357	0.0578166	0.0445455	0.0652571	0.0602155	0.0227176	0.0512982	0.00500691	0.0922332	0.0605597	0.0625445	0.0952706	0.0409448	0.0540999	0.0355191	0.0618895	0.838276
44		2022	0.0282347	0.0558899	0.0382757	0.0621857	0.0590074	0.0218953	0.052519	0.0027978	0.086951	0.0559682	0.10212	0.104586	0.0361171	0.0517271	0.0339041	0.0609604	0.85314
45		2000	0.00752888	0.0695593	0.0556866	0.0675971	0.0664634	0.0273417	0.056141	0.000539733	0.0939433	0.0621342	0.102102	0.104703	0.0337417	0.0592925	0.0440523	0.0673367	0.918163
46		2010	0.026568	0.06843	0.0513669	0.0675325	0.0657345	0.027213	0.0554658	0.00237556	0.0938454	0.061646	0.102017	0.103197	0.0291968	0.0578027	0.0433018	0.065704	0.921396
47		2019	0.0256224	0.0670368	0.0459998	0.0674344	0.0658506	0.0270408	0.0559641	0.0030487	0.0938575	0.0618526	0.101938	0.104686	0.0231895	0.0580276	0.0428005	0.0659796	0.910329
48		2022	0.0228855	0.0660193	0.0379686	0.066555	0.0652601	0.026794	0.0560043	0.00122327	0.0938433	0.0618531	0.10212	0.104691	0.0140862	0.0577847	0.0422882	0.0656743	0.885051
49		2000	0.0147157	0.0669078	0.0562993	0.0686871	0.0659793	0.0203974	0.0547017	0.0175413	0.0907478	0.0503071	0.095142	0.104097	0.0422319	0.0580457	0.04265	0.0661028	0.914554
50		2010	0.0123224	0.0524001	0.0496391	0.0591087	0.0542169	0.020258	0.046096	0.0166675	0.0868101	0.0579986	0.0615753	0.0966603	0.0410836	0.0374059	0.0312514	0.0613725	0.784867
51		2019	0.0147382	0.0435777	0.0404021	0.0590808	0.0606854	0.0186946	0.0448371	0.0209131	0.08647	0.0587007	0.0155397	0.101926	0.0310819	0.0405548	0.0205606	0.0635687	0.721331
52		2022	0.0160975	0.038912	0.0315596	0.0462399	0.0606129	0.0164727	0.0451944	0.0213445	0.0850266	0.0590383	0.100749	0.103911	0.00971588	0.0407547	0.0180432	0.0532771	0.74695
53		2000	0.0251859	0.0690722	0.0572715	0.0677518	0.0664261	0.0255372	0.0557833	0.00302667	0.0939368	0.062102	0.102103	0.104243	0.0439284	0.0587371	0.0433007	0.0659914	0.944397
54		2010	0.0208698	0.0668246	0.0524423	0.0667731	0.0618465	0.0214632	0.0525883	0.0065643	0.0939501	0.0622284	0.102057	0.103276	0.0430357	0.0584803	0.0374339	0.0624591	0.912292
55		2019	0.0215601	0.056492	0.0461688	0.0670491	0.057018	0.0216125	0.0507402	0.00721541	0.0938582	0.0621289	0.101712	0.10312	0.0323828	0.0515411	0.0281235	0.0631458	0.863869
56		2022	0.0245736	0.0573054	0.0398603	0.0651964	0.054374	0.0210205	0.0507872	0.00792159	0.0938459	0.0621437	0.10212	0.10168	0.0301927	0.0386569	0.0270602	0.0630926	0.839831
57		2000	0.0224575	0.0688169	0.0555593	0.0677	0.0663811	0.0265661	0.0557476	0.00264665	0.0928267	0.0527419	0.0913883	0.103436	0.040053	0.0588107	0.0432596	0.0669568	0.915348
58		2010	0.00519963	0.0569441	0.0451211	0.0578753	0.0541785	0.0269162	0.0523006	0.00546587	0.0910696	0.0595421	0.0747763	0.103752	0.0394531	0.0559131	0.0375487	0.0633805	0.829436
59		2019	0.00906173	0.0450126	0.0293138	0.0630309	0.0512209	0.0244558	0.0490146	0.00741796	0.08928	0.0589381	0.0424522	0.101199	0.0223928	0.0495488	0.0278354	0.0619963	0.732171
60		2022	0.00861857	0.0359153	0.0188083	0.0491705	0.0530328	0.0238368	0.0492481	0.00878626	0.0907019	0.0606825	0.101355	0.103234	0.0237183	0.0501152	0.0282138	0.0618174	0.767254
61		2000	0.0201674	0.0685318	0.0574366	0.0676746	0.0662987	0.0257839	0.0557668	0.00522415	0.0939316	0.0621103	0.102053	0.104365	0.0447581	0.0584275	0.0433047	0.0662143	0.942048
62		2010	0.00986505	0.0645893	0.0484477	0.0615745	0.0614066	0.025292	0.0508834	0.0199371	0.0937049	0.0619899	0.101187	0.0971534	0.0424616	0.0516716	0.036363	0.0599178	0.886445
63		2019	0.00940394	0.0543317	0.0437104	0.0668242	0.0662034	0.0225856	0.0479196	0.0140747	0.0923781	0.0611343	0.0974154	0.102609	0.038653	0.0512023	0.0279889	0.0544	0.850835
64		2022	0.0104705	0.0503162	0.0346533	0.0557889	0.0544935	0.0204032	0.0483859	0.0118815	0.0925374	0.0614699	0.10212	0.0990361	0.0190774	0.0324383	0.0258453	0.0508151	0.769732
65		2000	0.00405999	0.0651307	0.0540014	0.0666322	0.065692	0.0216436	0.0535397	0.0121128	0.0929695	0.0597187	0.101747	0.100896	0.0399354	0.0584372	0.0427496	0.0611199	0.900386
66		2010	0	0.0261621	0.0390841	0.0437931	0.0318142	0.0196325	0.0304063	0.0236118	0.0879746	0.05975	0.100499	0	0.0149033	0.0188529	0.0318226	0.0340378	0.562344
67		2019	0.000606389	0.0221767	0.0222057	0.0551824	1.29261e-05	0.0150757	0	0.0327156	0.0854894	0.0604747	0.0966269	0.087475	0.027196	0	0.0207591	0.028271	0.554267
68		2022	0.000569823	0.0153041	0.00525338	0.00913173	0	0.0124587	0.0197212	0.0237868	0.0828264	0.0606157	0.10212	0.10469	0.0308119	0.00507039	0.0173049	0.0240561	0.513721
69		2000	0.0254426	0.0683653	0.0562144	0.067665	0.0661769	0.0255372	0.0555329	0.00547321	0.093564	0.0601966	0.102088	0.101518	0.0417726	0.057314	0.0430667	0.0667313	0.936658
70		2010	0.0121301	0.0579841	0.0447129	0.0621373	0.055775	0.0241163	0.0520596	0.00510849	0.092326	0.060742	0.0985238	0.100296	0.0417726	0.0475967	0.0370858	0.063536	0.855903
71		2019	0.0144403	0.0524931	0.0386081	0.063514	0.0522295	0.0226906	0.0480887	0.0101203	0.0816497	0.054319	0.100351	0.0799553	0.0360335	0.0506442	0.0314748	0.0615643	0.798177
72		2022	0.0173796	0.0456039	0.0310537	0.0562902	0.0529508	0.0196103	0.0487972	0.00986879	0.0776201	0.0539895	0.10212	0.10287	0.0326798	0.0315761	0.0293204	0.0610402	0.772771
73		2000	0.0103789	0.0695075	0.0546285	0.0676719	0.0666377	0.0283534	0.0565373	0.000846316	0.0938964	0.060787	0.102109	0.10447	0.0374092	0.0588065	0.0440523	0.0673367	0.923429
74		2010	0.000213683	0.0627502	0.00692895	0.0649777	0.0633364	0.0283862	0.0553471	0.00136585	0.0926018	0.0597947	0.100089	0.104151	0.0276688	0.0577416	0.0419523	0.0673367	0.834642
75		2019	0.00150908	0.0609892	0.0127545	0.0636641	0.0549286	0.0278934	0.054426	0.00149314	0.091805	0.0581415	0.0955807	0.104573	0	0.0500389	0.0404185	0.066471	0.784687
76		2022	0.00235052	0.0586423	0	0.0625007	0.057846	0.0277901	0.0548086	0.00228499	0.0916794	0.059116	0.10212	0.104572	0.0031179	0.0496168	0.0404274	0.0660865	0.78296
77		2000	0.018854	0.0689522	0.0557541	0.0676822	0.0662371	0.026284	0.0556877	0.00287123	0.0939286	0.062056	0.0984723	0.104584	0.0387871	0.0586719	0.0436067	0.0624857	0.924915
78		2010	0.00760713	0.0663009	0.0438358	0.0669865	0.0582306	0.024978	0.0535418	0.0029875	0.0937532	0.06196	0.100764	0.0943368	0.0358016	0.0531377	0.0402698	0.0641332	0.868625
79		2019	0.00885533	0.0583835	0.037437	0.0671978	0.011979	0.0239073	0.0474952	0.00319801	0.0937092	0.0620092	0.0986355	0.104694	0.0254858	0.0503526	0.0341486	0.0615929	0.789081
80		2022	0.0102141	0.0582928	0.0276566	0.0629729	0.0455209	0.022056	0.0455421	0.0038638	0.0936242	0.0619995	0.0999741	0.104702	0.0236322	0.042493	0.0325091	0.0605646	0.795618
81		2000	0.0121024	0.0694782	0.056068	0.0678447	0.0665041	0.0270424	0.0562806	0.00164245	0.0938156	0.0599041	0.102111	0.104648	0.0422319	0.0466373	0.039969	0.0673367	0.913617
82		2010	0.00804874	0.0653118	0.047312	0.0664085	0.0638442	0.0265071	0.0553014	0.00164245	0.093884	0.0620104	0.102054	0.10432	0.0403947	0.0467123	0.0394111	0.0665728	0.889735
83		2019	0.00293701	0.0545142	0.0205259	0.0566224	0.0268059	0.0257511	0.0526911	0.00111373	0.0936655	0.0619637	0.100977	0.104694	0.0375732	0.0532349	0.0362719	0.0655971	0.794939
84		2022	0.00185192	0.0404461	0.00639691	0.0289148	0.0554964	0.0265505	0.0527401	0.000417345	0.0933158	0.0617974	0.0996673	0.104677	0.0374092	0.0455474	0.0363153	0.0656033	0.757146
85		2000	0.0237836	0.0683015	0.0558008	0.0678577	0.0660573	0.0249116	0.0556218	0.00543527	0.0933519	0.0593104	0.102112	0.104409	0.0442988	0.0592397	0.0423723	0.066067	0.938932
86		2010	0.0194452	0.059734	0.0451924	0.0616889	0.0609422	0.0217092	0.0526353	0.00309704	0.0875878	0.055933	0.102053	0.102351	0.0420023	0.0424722	0.0380838	0.0609972	0.855925
87		2019	0.00964071	0.0271315	0.0265797	0.0618885	0.0533522	0.0210492	0.0470317	0.000971152	0.0911874	0.061055	0.100354	0.104218	0.0386614	0.0593105	0.0252492	0.0437418	0.771423
88		2022	0.00790629	0	0.0103556	0	0.0439887	0.0211886	0.0478851	0.00372183	0.0908152	0.0613752	0.10212	0.104688	0.0385575	0.0593105	0.0242323	0.0335377	0.649683
89		2000	0.0245682	0.0696483	0.0568298	0.0679413	0.0655619	0.0178919	0.0545975	0.0051293	0.0920315	0.0566287	0.101842	0.104682	0.0420023	0.0573258	0.041267	0.0656943	0.923642
90		2010	0.0237189	0.0496049	0.0511663	0.0601894	0.0550612	0.0128448	0.0504817	0.011521	0.0748854	0.0503349	0.0933533	0.0952278	0.0355031	0.0502471	0.0354311	0.0606372	0.810208
91		2019	0.0103602	0.0406479	0.0420956	0.0628436	0.0502312	0.0153659	0.0463295	0.00120675	0.0736378	0.0526301	0.0720338	0.103181	0.0417269	0.020973	0.0137984	0.053316	0.700378
92		2022	0.0166246	0.0017503	0.0204476	0.0586692	0.0258138	0.00925218	0.0409237	0.00145765	0.088998	0.0611845	0.10212	0.103318	0.0374092	0.020973	0.0142096	0.0431507	0.646302
93		2000	0.0245586	0.0691594	0.0561424	0.067779	0.0662445	0.0264939	0.0560073	0.000233762	0.0932908	0.0576277	0.102112	0.104694	0.0442988	0.0580429	0.0429471	0.0668254	0.936458
94		2010	0.0244311	0.0642732	0.049576	0.0667412	0.0630941	0.0254035	0.0552283	0.000463852	0.0919535	0.0590042	0.10131	0.104597	0.0420023	0.0524894	0.0398523	0.0665697	0.90699
95		2019	0.0234236	0.0546961	0.0376839	0.0664894	0.0520282	0.0241581	0.0535366	0.00280392	0.0917049	0.0604149	0.101625	0.104698	0.0375417	0.0455474	0.03101	0.0672073	0.854568
96		2022	0.0273515	0.05483	0.0279277	0.0645301	0.0471323	0.024641	0.0541234	0.00574124	0.0878122	0.0580978	0.10212	0.104692	0.0374092	0.0490184	0.0307137	0.0661903	0.842331
97		2000	0.0248092	0.0696747	0.0566713	0.0677968	0.0665012	0.0270367	0.0563325	0.000516479	0.0936687	0.0570076	0.102046	0.104698	0.045447	0.0580429	0.0430355	0.0669788	0.940263
98		2010	0.00876102	0.0652334	0.0500263	0.0648261	0.0645599	0.0266784	0.0555269	0.00233089	0.0918481	0.0536228	0.100997	0.100851	0.0442988	0.0582541	0.0402944	0.0669788	0.895088
99		2019	0.0099428	0.0584418	0.0386853	0.0633063	0.063974	0.0259692	0.0541121	0.000679868	0.0905657	0.0566138	0.0905323	0.104703	0.0440087	0.0451309	0.0317615	0.0672472	0.845675
100		2022	0.00904593	0.058769	0.0354856	0.0624628	0.0611276	0.0258758	0.0541479	0.00122082	0.090699	0.0574254	0.10212	0.104429	0.0420023	0.0488796	0.0291442	0.0649738	0.847809
101		2000	0.0283739	0.0696612	0.056632	0.0677568	0.0666052	0.027668	0.0564758	0.00181563	0.0926148	0.0274378	0.102114	0.104686	0.045447	0.0573487	0.0435218	0.0670299	0.915189
102		2010	0.0251434	0.068068	0.0480913	0.0672804	0.065421	0.0271654	0.0560336	0.00170671	0.0920794	0.0543711	0.101272	0.104484	0.0442988	0.051101	0.0416207	0.0668254	0.914962
103		2019	0.0118096	0.0620184	0.0298237	0.0654601	0.0647134	0.0268161	0.0547825	0.00123673	0.0844357	0.0471187	0.101654	0.104703	0.0398846	0.0323578	0.0366779	0.0663897	0.829882
104		2022	0.0131059	0.0578197	0.0203249	0.0664497	0.0610788	0.0269408	0.0549766	0.000889764	0.0797135	0.0447747	0.10212	0.103847	0.0397057	0.0244439	0.0348873	0.0605171	0.791595
105		2000	0.0309166	0.0687195	0.0569817	0.0677716	0.066285	0.0233137	0.0560377	0.00329347	0.0939463	0.0622049	0.102111	0.104608	0.0420023	0.059223	0.0436987	0.066314	0.947428
106		2010	0.0230066	0.0565799	0.0525712	0.0649217	0.063214	0.0212591	0.0545237	0.00385707	0.0931468	0.0611087	0.101537	0.104418	0.0351127	0.0587371	0.0425049	0.0657991	0.902298
107		2019	0.0141431	0.0335537	0.0421879	0.0587987	0.0560992	0.0158349	0.0465403	0.0030487	0.0926744	0.0616413	0.101614	0.104687	0.0226052	0.0579596	0.0383281	0.0593298	0.809046
108		2022	0.0153638	0.0223344	0.0338961	0.0516457	0.0483921	0.0159652	0.0450644	0.00154944	0.0902606	0.060976	0.10212	0.104561	0.0236301	0.0538778	0	0.054083	0.723719
109		2000	0.0272372	0.0699227	0.0580396	0.0677958	0.0666891	0.0277631	0.0566088	0.00206959	0.0938625	0.0558026	0.102121	0.104703	0.0368236	0.0593341	0.0442513	0.0669276	0.939952
110		2010	0.0123224	0.0690285	0.055948	0.0677451	0.0661208	0.0267046	0.0563928	0.000827958	0.0936352	0.0577557	0.0995185	0.10387	0.0379597	0.0590148	0.044185	0.0667742	0.917803
111		2019	0.0061803	0.0654031	0.0487994	0.0660714	0.0652995	0.0251985	0.0553476	3.48807e-05	0.093313	0.0599747	0.102031	0.104703	0.0349688	0.0588498	0.0440185	0.067194	0.897388
112		2022	0.00683787	0.0641082	0.0451608	0.0655122	0.064194	0.024928	0.0554086	0.000417345	0.092095	0.057183	0.10212	0.104675	0.0313516	0.0587371	0.0439639	0.0653844	0.882077
113		2000	0.0367191	0.0687673	0.0578803	0.0677496	0.0663516	0.022097	0.0560809	0.00458712	0.0937537	0.060707	0.0997332	0.104689	0.0442368	0.0586427	0.0431681	0.0645085	0.949672
114		2010	0.0279925	0.0638615	0.0553459	0.0675668	0.0608851	0.0155282	0.0540508	0.00451736	0.0912091	0.0580243	0.097354	0.104527	0.0420023	0.059223	0.0407365	0.0614978	0.904323
115		2019	0.0181836	0.0517171	0.0499324	0.0660882	0.0520582	0.00492329	0.0473284	0.00500691	0.0874494	0.0587394	0.101519	0.104703	0.0397057	0.0590703	0.0332028	0.0589534	0.838581
116		2022	0.0200862	0.0465705	0.0475694	0.0672257	0.0537343	0.00468389	0.04682	0.0051293	0.0730794	0.0532232	0.10212	0.104644	0.0374092	0.0590148	0.0332205	0.0499514	0.804482
117		2000	0.0374475	0.0696998	0.0581069	0.0678264	0.0666206	0.0252084	0.0565126	0.00266807	0.093842	0.0598991	0.102077	0.104689	0.0442368	0.0593619	0.0433007	0.0660604	0.957558
118		2010	0.0230066	0.0680647	0.0567352	0.0676604	0.0651024	0.0206196	0.0559606	0.00127406	0.0939281	0.0621114	0.101227	0.104661	0.0420023	0.0592925	0.0411786	0.0646369	0.927461
119		2019	0.0110375	0.0608577	0.0529408	0.0667045	0.061096	0.0145756	0.0544022	0.0019472	0.093607	0.0617173	0.102004	0.104703	0.0397057	0.0592092	0.034413	0.0605033	0.879424
120		2022	0.0136757	0.0567538	0.0511324	0.0669039	0.0566355	0.0156693	0.0541346	0.00145765	0.0932401	0.0614466	0.10212	0.104702	0.0374092	0.0421917	0.0345469	0.0568033	0.848823
121		2000	0.00963499	0.0698037	0.0573899	0.0677531	0.0666469	0.028091	0.0561548	0.00268153	0.0937706	0.0574825	0.101355	0.104703	0.0422319	0.0522978	0.0429471	0.0533865	0.906331
122		2010	0.0151715	0.0689838	0.0540403	0.06774	0.0655476	0.027463	0.0554021	0.00268153	0.090659	0.0411968	0.0979799	0.104703	0.0403947	0.0522964	0.0237801	0.0517273	0.859767
123		2019	0.00921376	0.0651076	0.0450432	0.0672874	0.0597101	0.0271785	0.0523435	0.000233762	0.0918716	0.0580442	0.0972144	0.104703	0.0443271	0.0519257	0.0223127	0.0668254	0.863342
124		2022	0.00940207	0.0659121	0.0410931	0.0658531	0.0611034	0.026075	0.0518312	0.000233762	0.092762	0.06029	0.102001	0.104703	0.0442988	0.051101	0.0226098	0.0639266	0.863196
125		2000	0.00335982	0.0698984	0.0560657	0.0677108	0.0666415	0.0287986	0.0564862	6.42539e-05	0.0939473	0.0620786	0.102045	0.104703	0.0422319	0.0562019	0.0436544	0.0642687	0.918156
126		2010	0.00591191	0.0689522	0.0480423	0.0675456	0.0657557	0.0283165	0.0562383	3.85524e-05	0.0939473	0.0622	0.101804	0.104703	0.0403947	0.0562019	0.0381315	0.0517273	0.889912
127		2019	0.00290935	0.0669144	0.0305154	0.0672048	0.0633573	0.028123	0.0550777	0	0.093947	0.0622184	0.100611	0.104703	0.0351127	0.0541457	0.0371888	0.0642687	0.866297
128		2022	0.00263543	0.0660509	0.024795	0.0667258	0.0633965	0.0279853	0.0548155	5.01793e-05	0.0939494	0.0622263	0.102042	0.104703	0.0359401	0.0577972	0.0371996	0.0661289	0.866441
129		2000	0.00120802	0.0698384	0.0575715	0.0677323	0.0666223	0.028196	0.0562536	0.000294956	0.0939417	0.0617199	0.101815	0.104703	0.0422319	0.0561436	0.0433007	0.0533865	0.90496
130		2010	0.00377507	0.068536	0.0524728	0.0674542	0.0656711	0.0283313	0.0560191	0.000294956	0.093944	0.0621646	0.101171	0.104703	0.0403947	0.0561436	0.0343008	0.0517273	0.887103
131		2019	0.000925658	0.0639751	0.0394518	0.0671167	0.0611385	0.0283116	0.0545661	0.000294956	0.0939402	0.0621987	0.101815	0.104703	0.0210784	0.0565782	0.0340324	0.0668254	0.856952
132		2022	0.000997189	0.0662117	0.0320309	0.067155	0.0617837	0.0277319	0.054263	0.000539733	0.0939451	0.0622164	0.102112	0.104703	0.0236301	0.0530447	0.0327298	0.0651676	0.848263
133		2000	0.0375498	0.0699614	0.0571258	0.0677685	0.0666792	0.0286895	0.0565445	0.00035615	0.0939269	0.0580364	0.102114	0.104703	0.0465953	0.0566545	0.0440523	0.0673367	0.958095
134		2010	0.0123224	0.0697407	0.0511766	0.0677792	0.0663192	0.0285362	0.0565317	0.00035615	0.0939473	0.062146	0.102097	0.104703	0.0464805	0.0566545	0.0420628	0.0673367	0.928191
135		2019	0.0058839	0.0686879	0.0386167	0.0676572	0.0647139	0.0283632	0.0560846	0.000380628	0.0939486	0.0622153	0.101557	0.104703	0.0463657	0.056306	0.0404913	0.0653425	0.901318
136		2022	0.00548454	0.0683108	0.0332624	0.0677676	0.065627	0.0283067	0.0561204	0.000539733	0.09395	0.0622281	0.102106	0.104703	0.0442988	0.0566545	0.0407365	0.0652914	0.895388
137		2000	0.021582	0.0697501	0.0580024	0.0677127	0.0666578	0.0281337	0.0565309	0.000848152	0.0939449	0.061911	0.102045	0.104623	0.0397057	0.0592925	0.0438313	0.0673367	0.941908
138		2010	0.00662419	0.0682147	0.0549046	0.0674417	0.0659625	0.0277082	0.0561576	0.000848152	0.0939294	0.0620198	0.10111	0.103982	0.0316257	0.0578347	0.0420281	0.0668254	0.907217
139		2019	0.00801493	0.065931	0.0452434	0.066161	0.0631608	0.0265759	0.0551532	0.000848152	0.0937356	0.0616015	0.0953741	0.104703	0.0176104	0.0590439	0.0361964	0.0667742	0.866128
140		2022	0.00925962	0.065316	0.0409245	0.0655707	0.0625768	0.0263882	0.0552036	0.00133036	0.0938502	0.0619924	0.102106	0.104662	0.0236301	0.0551245	0.0358732	0.0667742	0.870582
141		2000	0.0282774	0.0688261	0.0575893	0.0677211	0.0664416	0.0252035	0.0559476	0.00239086	0.0938278	0.0612133	0.100927	0.104664	0.0424616	0.0590842	0.0430509	0.0663636	0.94399
142		2010	0.0194452	0.0611626	0.0546756	0.0663282	0.062633	0.0236162	0.0536581	0.00432276	0.0933549	0.0609689	0.098658	0.1015	0.0417322	0.0547622	0.0385069	0.0628467	0.898172
143		2019	0.0132643	0.0488569	0.0445182	0.0612135	0.0418126	0.02024	0.0415748	0.0054983	0.091802	0.0609703	0.0873953	0.104324	0.0377554	0.0496168	0.024113	0.0579297	0.790885
144		2022	0.0146729	0.0528369	0.0383293	0.0513098	0.0381068	0.0150207	0.037665	0.0213219	0.0912865	0.0609825	0.10198	0.103424	0.0237527	0.0542984	0.0228308	0.0542681	0.782086
145		2000	0.0218646	0.0693591	0.0573389	0.0677861	0.0665312	0.027372	0.0560946	0.00268153	0.0933126	0.0521031	0.101508	0.103964	0.041543	0.0592925	0.0439197	0.0673367	0.932007
146		2010	0.0165961	0.0658809	0.0542319	0.0660328	0.0641912	0.0253543	0.054737	0.00268153	0.090461	0.0485294	0.0979607	0.102436	0.0389101	0.0577097	0.0403518	0.0643004	0.890365
147		2019	0.0124372	0.0574097	0.0435967	0.0664688	0.0587372	0.0215674	0.0452756	0.00401924	0.0774669	0.0441731	0.015677	0.104703	0.0347415	0.054572	0.0306563	0.0612518	0.732754
148		2022	0.0133908	0.0608157	0.0414093	0.0667232	0.0599716	0.0207122	0.0467549	0.00577796	0.0811864	0.0493912	0.102106	0.103895	0.0465953	0.0545692	0.0328403	0.0570078	0.843148
149		2000	0.0260744	0.0689207	0.0578405	0.0674252	0.0662686	0.0255855	0.0561478	0.00315273	0.0939091	0.061793	0.10101	0.104658	0.041543	0.0586316	0.0427713	0.0650101	0.940741
150		2010	0.0215393	0.0654788	0.0552524	0.0664889	0.0645175	0.0246861	0.0540818	0.00386992	0.0936625	0.0614967	0.0998629	0.102695	0.041075	0.0549551	0.0369768	0.0643382	0.910977
151		2019	0.0176798	0.0554008	0.0470974	0.0655656	0.0633331	0.0211574	0.0445206	0.00556623	0.0912442	0.0602232	0.0757369	0.104218	0.0388767	0.0465332	0.0204593	0.0615182	0.819131
152		2022	0.0199652	0.0568957	0.0413341	0.0651025	0.0611728	0.0175336	0.0428757	0.00837259	0.0922325	0.0612144	0.10212	0.103525	0.0422553	0.0416308	0.0227557	0.0602292	0.839215
153		2000	0.0181175	0.0686684	0.0579819	0.0677281	0.0664941	0.0266218	0.0559575	0.00192089	0.0939103	0.0617952	0.101287	0.104524	0.0420023	0.0587052	0.042826	0.0616052	0.930146
154		2010	0.0192244	0.0603244	0.0550203	0.0666676	0.0621779	0.024127	0.0540788	0.00614512	0.0934273	0.0610649	0.101209	0.104583	0.0405013	0.0477369	0.0365787	0.0631136	0.89598
155		2019	0.0142725	0.0543381	0.0458623	0.065549	0.056823	0.0188782	0.0453227	0.00635318	0.0906467	0.0601049	0.0889293	0.104018	0.0372826	0.0394385	0.0240794	0.0613602	0.813259
156		2022	0.0155277	0.0554608	0.0411608	0.0665731	0.0532147	0.0140779	0.0450785	0.00639785	0.0890958	0.0595569	0.10212	0.104466	0.0365498	0.0454211	0.0220085	0.0605748	0.817285
157		2000	0.0247911	0.0690816	0.0569394	0.0677643	0.0664824	0.027372	0.0562139	0.00300647	0.0937538	0.0597486	0.100588	0.104652	0.0420023	0.0592925	0.0438313	0.0673367	0.942856
158		2010	0.0173084	0.0665054	0.0537486	0.0665	0.0645822	0.0251223	0.0548723	0.00300647	0.0931746	0.0595579	0.0889032	0.10437	0.0423285	0.05691	0.0407525	0.0658145	0.903457
159		2019	0.0137144	0.0591001	0.0401906	0.0656712	0.0550696	0.0226201	0.0454349	0.0120442	0.088612	0.0569414	0	0.103517	0.0420311	0.0553606	0.0342077	0.0645203	0.759036
160		2022	0.0144379	0.0595431	0.0372558	0.0657488	0.0521203	0.0215952	0.0469236	0.0140637	0.0738117	0.0457438	0.101922	0.10402	0.0421954	0.052699	0.0325933	0.0615249	0.826199
161		2000	0.0163446	0.0667731	0.0573975	0.0670097	0.0659028	0.0224528	0.0552966	0.00406207	0.0935177	0.0604705	0.0990537	0.104631	0.0420023	0.0587371	0.0441408	0.0673367	0.925129
162		2010	0.0094733	0.050748	0.0531249	0.0610548	0.0566413	0.0147108	0.0511723	0.00406207	0.0923609	0.0608794	0.082217	0.103258	0.0386082	0.0483242	0.0429471	0.0607502	0.830332
163		2019	0.00781437	0.0233625	0.0406518	0.0527575	0.00928563	0.00599403	0.0248566	0.00249734	0.0793484	0.0585143	0.00679101	0.102686	0.0367421	0.0316636	0.00716757	0.0499115	0.540044
164		2022	0.00752166	0.0270019	0.0335269	0.0531455	0.0183023	0	0.0229168	0.00249795	0.0797638	0.0593025	0.102106	0.102904	0.0351127	0.0426318	0.00494727	0.0465255	0.638207
165		2000	0.0251547	0.0688986	0.0579099	0.0676211	0.0664502	0.0253223	0.0557187	0.00108436	0.093887	0.0617072	0.101661	0.104652	0.0442988	0.0592925	0.0441408	0.0673367	0.945136
166		2010	0.013747	0.0613992	0.0550401	0.0645081	0.0614813	0.0215829	0.0515257	0.00108436	0.0936997	0.0618093	0.101472	0.104419	0.0428438	0.0583359	0.0429515	0.0658027	0.901702
167		2019	0.0158153	0.0499607	0.0472524	0.0617975	0.0481387	0.0196194	0.0338005	0.00152068	0.0928959	0.06168	0.0820832	0.104703	0.0373886	0.0486019	0.00799786	0.0589217	0.772178
168		2022	0.0102568	0.0518971	0.0428824	0.0602556	0.0444203	0.0167138	0.0346595	0.000746569	0.093708	0.0621267	0.102106	0.104334	0.0374092	0.0487296	0.00450073	0.0565082	0.771255
169		2000	0.0227929	0.0690279	0.0559488	0.0677551	0.0664431	0.0279238	0.0559391	0.00105315	0.0932146	0.0544129	0.101066	0.10122	0.041543	0.0593841	0.043825	0.0673367	0.928886
170		2010	0.00876102	0.0629014	0.0442393	0.0610577	0.0594288	0.0270842	0.054791	0.00201819	0.0853808	0.0474624	0.0995212	0.10049	0.040165	0.05755	0.0415557	0.0666275	0.859034
171		2019	0.00919124	0.0551044	0.0302572	0.0658321	0.0527858	0.026712	0.0513416	0.00164551	0.0581937	0.0335383	0.0896963	0.100924	0.0237147	0.0538875	0.0354926	0.0648312	0.753148
172		2022	0.00728661	0.0561611	0.0231132	0.06553	0.053061	0.0245681	0.0519571	0.00206959	0.0607428	0.0419728	0.102119	0.101519	0.0170209	0.052767	0.034565	0.0657234	0.760177
173		2000	0.0182913	0.06747	0.0574168	0.0669056	0.0661669	0.0240056	0.0554687	0.00158003	0.0936436	0.0607296	0.101373	0.104368	0.0399354	0.0586594	0.0422958	0.0650086	0.923319
174		2010	0.0108979	0.0593767	0.0524824	0.0626689	0.05433	0.0199301	0.052279	0.00476213	0.0927406	0.061065	0.100363	0.101299	0.0399354	0.0501374	0.0324129	0.054173	0.848853
175		2019	0.0119613	0.0404082	0.045435	0.0607306	0.0448625	0.0182986	0.0427826	0.00472542	0.0823205	0.0570261	0.0947585	0.09979	0.0350768	0.0286285	0.00847234	0.0334866	0.708764
176		2022	0.0108266	0.0397379	0.0398728	0.0598053	0.0346089	0.00603912	0.0416119	0.00451736	0.0776215	0.056652	0.102114	0.103491	0.0311798	0.0198623	0.00822776	0.029128	0.665296
177		2000	0.025481	0.0677854	0.0574008	0.0663548	0.0664822	0.0244959	0.0556133	0.00272192	0.0930308	0.0554612	0.0959857	0.103377	0.0413133	0.0591495	0.0430148	0.0671373	0.924805
178		2010	0.0187329	0.0618061	0.0515153	0.0626792	0.0607478	0.0247378	0.0542321	0.00286695	0.0825088	0.0461286	0.0931852	0.102751	0.040165	0.0528615	0.0382147	0.0586441	0.851777
179		2019	0.0140185	0.0594155	0.0446814	0.0623673	0.0418599	0.0245369	0.0485347	0.00394886	0.00984422	0	0.0740495	0.0989923	0.0374937	0.0484644	0.0275372	0.0235156	0.61926
180		2022	0.0117526	0.057571	0.038561	0.0548948	0.0314342	0.0198088	0.0475278	0.00434479	0	0.0109075	0.102086	0.095321	0.0358868	0.0472135	0.0283822	0	0.585692
1	Obstacle Degree	2000	0.0128194	0.0738982	0.0617906	0.0749818	0.0729352	0.0228559	0.0598177	0.0254609	0.100352	0.0572712	0.110251	0.111724	0.0372483	0.0630075	0.0471156	0.0684709	1
2		2010	0.0108599	0.0618609	0.0651205	0.086942	0.074184	0.0267413	0.0645686	0.0180868	0.117465	0.0766236	0.106382	0.052035	0.0475839	0.0655166	0.0500506	0.0759796	1
3		2019	0.014262	0.0572814	0.0570683	0.07914	0.0769779	0.0241519	0.0561213	0.0164686	0.107596	0.0706709	0.109839	0.125215	0.040403	0.0614207	0.0386094	0.0647747	1
4		2022	0.0156222	0.0592317	0.0517855	0.0791498	0.0744193	0.0200018	0.0574734	0.0121659	0.106323	0.0704188	0.122527	0.126706	0.0443448	0.0641267	0.0362229	0.0594807	1
5		2000	0.0137119	0.0737097	0.0601218	0.0700598	0.0707842	0.0265198	0.0591696	0.0147385	0.100249	0.0649751	0.10896	0.11146	0.0444296	0.0633442	0.0465874	0.0711795	1
6		2010	0.0061693	0.0719883	0.0529838	0.0753822	0.0695968	0.0275186	0.0599335	0.0089345	0.108103	0.0710946	0.116615	0.106528	0.0433754	0.060521	0.0453265	0.0759291	1
7		2019	0.00711941	0.0767991	0.0513516	0.0743303	0.0648103	0.0278131	0.0562626	0.00805288	0.114261	0.0751994	0.121128	0.102026	0.0321146	0.0647822	0.0427986	0.0811515	1
8		2022	0.0096287	0.0773362	0.0442561	0.0811403	0.0615207	0.0256019	0.0645451	0.00727207	0.115814	0.0764101	0.126151	0.100341	0.0198928	0.0666349	0.0429517	0.0805031	1
9		2000	0.0147166	0.0738609	0.0605022	0.0718014	0.0713467	0.0243064	0.0588808	0.0130861	0.10087	0.0660173	0.109808	0.112217	0.0434691	0.0621693	0.0463222	0.0706261	1
10		2010	0.00669656	0.0726251	0.0587212	0.0784258	0.0656058	0.02639	0.0585216	0.00773916	0.11315	0.0745395	0.122331	0.107259	0.0472008	0.039562	0.0455512	0.0756818	1
11		2019	0.00708667	0.0691429	0.0592478	0.0782426	0.0672984	0.0261014	0.052813	0.0067456	0.120414	0.079578	0.125065	0.121875	0.0461646	0.0218544	0.0394663	0.0789042	1
12		2022	0.0084144	0.0656688	0.0485668	0.0814069	0.0750787	0.0250129	0.0607579	0.00872286	0.112563	0.0743246	0.123094	0.125829	0.0317122	0.0510171	0.0355694	0.0722615	1
13		2000	0.0103955	0.07194	0.0621891	0.0743908	0.0727147	0.0240913	0.059772	0.0201538	0.102406	0.0637589	0.107631	0.112269	0.0382812	0.0639088	0.0475389	0.0685591	1
14		2010	0.00624096	0.0684687	0.0590904	0.0764852	0.0728035	0.0273431	0.056922	0.0149925	0.107055	0.0687878	0.110422	0.118815	0.0354575	0.0567573	0.0505133	0.0698461	1
15		2019	0.00482358	0.0718383	0.0627747	0.0594746	0.0705531	0.0294649	0.0605679	0.013954	0.121237	0.079236	0.0852916	0.145234	0.0375994	0.0486609	0.039018	0.0702718	1
16		2022	0.00566856	0.0688853	0.0515041	0.0772777	0.0571859	0.0250661	0.0553129	0.0193477	0.114881	0.0760343	0.126359	0.128817	0.0320891	0.0617213	0.0373115	0.0625383	1
17		2000	0.0188923	0.0741017	0.060882	0.073879	0.0720221	0.0248321	0.0596715	0.00582462	0.101541	0.0665714	0.107402	0.112904	0.045969	0.0638325	0.0466783	0.0649967	1
18		2010	0.018256	0.0693913	0.0562546	0.0735532	0.0713405	0.0250092	0.0587959	0.0126312	0.102942	0.066425	0.11222	0.110332	0.0476283	0.0615113	0.0442464	0.0694632	1
19		2019	0.0277298	0.0672334	0.0521278	0.0748816	0.0693348	0.0221706	0.0558764	0.010694	0.104945	0.0691169	0.11333	0.118132	0.0441788	0.0585743	0.0409365	0.0707383	1
20		2022	0.0267638	0.0684404	0.0487342	0.0770228	0.0695568	0.0217146	0.0580708	0.0104868	0.108548	0.071182	0.121429	0.124308	0.0333302	0.0447493	0.0418345	0.0738285	1
21		2000	0.0186982	0.0728935	0.0595491	0.071682	0.070011	0.0266317	0.0589474	0.0153404	0.0990139	0.065287	0.107659	0.110109	0.0454921	0.0623812	0.0458527	0.0704517	1
22		2010	0.0186719	0.0719344	0.0549427	0.0730405	0.0703693	0.026472	0.0597388	0.0105355	0.103422	0.0680766	0.110905	0.112079	0.0435721	0.0585333	0.0449095	0.0727969	1
23		2019	0.0210642	0.0701333	0.0513312	0.0754079	0.0727397	0.02481	0.0574306	0.00806169	0.105009	0.068604	0.113322	0.11792	0.0378223	0.0593073	0.0427709	0.0742665	1
24		2022	0.0184962	0.0696414	0.0459209	0.076296	0.0715916	0.0251436	0.060939	0.00915526	0.106025	0.0694633	0.114038	0.119192	0.0354259	0.0609266	0.0435305	0.0742144	1
25		2000	0.0202292	0.0737133	0.0601419	0.072308	0.0706053	0.0252225	0.0594357	0.00761968	0.0998358	0.0655071	0.108618	0.111271	0.0449219	0.0628979	0.0461023	0.0715698	1
26		2010	0.021976	0.0709482	0.0541858	0.0732281	0.068443	0.0266206	0.060666	0.00608215	0.101451	0.064698	0.109396	0.115813	0.0466287	0.0611066	0.0444871	0.0742702	1
27		2019	0.0298515	0.0686118	0.0508203	0.0750629	0.0710855	0.0242462	0.0594557	0.00599306	0.10408	0.0685789	0.108709	0.114	0.0430613	0.0620591	0.0416147	0.07277	1
28		2022	0.0280889	0.0688408	0.0461991	0.079099	0.0690031	0.0224836	0.0611988	0.0174362	0.106724	0.0703011	0.115311	0.119289	0.0334593	0.0475781	0.0416256	0.0733618	1
29		2000	0.016614	0.0738761	0.0602863	0.0723117	0.070908	0.0265633	0.0594198	0.01222	0.0999825	0.0656212	0.108745	0.110812	0.0422897	0.0627237	0.0465485	0.0710789	1
30		2010	0.0215616	0.0738517	0.0575539	0.0728187	0.0698297	0.0266053	0.059856	0.0140326	0.10188	0.0653857	0.111814	0.108417	0.0389585	0.0598707	0.0449646	0.0726009	1
31		2019	0.0270893	0.0709541	0.0537806	0.0722429	0.0717986	0.0259226	0.0584536	0.0108501	0.104045	0.0686896	0.113245	0.116159	0.0280514	0.0626373	0.0427348	0.0733468	1
32		2022	0.0285001	0.0741069	0.0493463	0.0775762	0.0730116	0.0264108	0.0604364	0.00569707	0.107479	0.0706135	0.117367	0.120313	0.0120008	0.0623279	0.0419889	0.0728247	1
33		2000	0.0208712	0.0737374	0.0606377	0.0732189	0.0712109	0.0238913	0.0586515	0.0136369	0.100664	0.0648549	0.108897	0.111565	0.0435165	0.0634335	0.0460816	0.0651323	1
34		2010	0.0216854	0.0747069	0.0598599	0.0744705	0.072396	0.0257492	0.0578927	0.014018	0.0995588	0.061376	0.1141	0.110562	0.046998	0.0630581	0.0435074	0.0600611	1
35		2019	0.037461	0.0671285	0.0546496	0.0778832	0.0633904	0.0194528	0.0519458	0.0127871	0.108767	0.0718249	0.117235	0.124327	0.044261	0.0628117	0.0379666	0.0481086	1
36		2022	0.0391353	0.0661183	0.0545769	0.0858028	0.0563939	0.0156793	0.0628046	0.0061404	0.112353	0.0742872	0.125979	0.130213	0.042646	0.0331673	0.0398273	0.0548751	1
37		2000	0.00888938	0.0772915	0.0643717	0.0781109	0.0761736	0.0249473	0.0620037	0.0091851	0.0989699	0.0449049	0.0995612	0.118793	0.0472098	0.0679666	0.0493646	0.0722571	1
38		2010	0.0134623	0.080243	0.0681447	0.0914111	0.0800271	0.0278552	0.0668778	0.0143402	0.0941768	0.0366821	0.0800321	0.132361	0.057318	0.0435638	0.0525435	0.060961	1
39		2019	0.0189358	0.0720463	0.0642959	0.0930199	0.0540937	0.022602	0.0459654	0.0182992	0.110194	0.072571	0.0677335	0.145586	0.049876	0.0624435	0.0462606	0.0560772	1
40		2022	0.0211831	0.0680051	0.056804	0.090073	0.0504221	0.0194297	0.0618758	0.0072013	0.110219	0.0733732	0.13225	0.139224	0.0436275	0.0467861	0.0408149	0.0387102	1
41		2000	0.0225336	0.0740173	0.0610754	0.0727782	0.0711024	0.0258942	0.0598449	0.000801282	0.100333	0.0635286	0.108417	0.112234	0.0462749	0.0633236	0.0463855	0.0714567	1
42		2010	0.0343932	0.0749422	0.0607026	0.0772679	0.0725729	0.027959	0.0627933	0.00454492	0.0977443	0.050166	0.0995569	0.109193	0.0484489	0.063077	0.0443371	0.0723008	1
43		2019	0.0338277	0.0689708	0.0531394	0.0778468	0.0718326	0.0271004	0.061195	0.00597287	0.110027	0.0722432	0.0746109	0.113651	0.0488441	0.0645371	0.0423716	0.0738295	1
44		2022	0.0330951	0.0655109	0.0448645	0.0728904	0.069165	0.0256644	0.0615596	0.00327941	0.101919	0.0656027	0.119699	0.12259	0.0423343	0.0606315	0.0397404	0.0714542	1
45		2000	0.00819994	0.0757592	0.06065	0.073622	0.0723873	0.0297787	0.0611449	0.00058784	0.102317	0.0676723	0.111202	0.114036	0.0367491	0.0645773	0.0479788	0.0733385	1
46		2010	0.0288345	0.0742677	0.055749	0.0732937	0.0713423	0.0295345	0.0601975	0.00257822	0.101851	0.0669049	0.11072	0.112	0.0316876	0.0627338	0.0469959	0.0713092	1
47		2019	0.0281463	0.0736402	0.050531	0.074077	0.0723372	0.0297044	0.0614768	0.003349	0.103103	0.0679453	0.111979	0.114998	0.0254737	0.0637436	0.0470165	0.0724789	1
48		2022	0.0258578	0.0745938	0.0428999	0.075199	0.0737359	0.030274	0.0632781	0.00138215	0.106032	0.0698865	0.115383	0.118288	0.0159157	0.0652897	0.0477805	0.074204	1
49		2000	0.0160905	0.0731589	0.0615593	0.0751044	0.0721437	0.0223031	0.0598124	0.0191802	0.0992263	0.0550072	0.104031	0.113823	0.0461776	0.0634689	0.0466347	0.0722788	1
50		2010	0.0157	0.066763	0.0632453	0.0753105	0.0690778	0.0258108	0.058731	0.0212361	0.110605	0.0738962	0.0784532	0.123155	0.0523448	0.047659	0.0398175	0.0781948	1
51		2019	0.020432	0.0604128	0.0560105	0.0819052	0.0841297	0.0259167	0.0621588	0.0289924	0.119876	0.0813783	0.0215431	0.141303	0.0430896	0.0562222	0.0285036	0.0881269	1
52		2022	0.021551	0.0520945	0.0422513	0.061905	0.0811472	0.0220533	0.0605052	0.0285756	0.113832	0.0790393	0.134881	0.139114	0.0130074	0.0545615	0.0241559	0.0713263	1
53		2000	0.0266688	0.073139	0.0606435	0.0717408	0.0703371	0.0270407	0.0590676	0.00320487	0.0994674	0.0657584	0.108115	0.11038	0.0465147	0.0621954	0.0458502	0.0698767	1
54		2010	0.0228762	0.0732492	0.0574841	0.0731926	0.0677924	0.0235267	0.0576441	0.00719539	0.102982	0.068211	0.111869	0.113205	0.0471731	0.0641025	0.0410328	0.0684639	1
55		2019	0.0249577	0.0653942	0.0534442	0.0776149	0.0660031	0.0250182	0.0587359	0.00835243	0.108649	0.0719194	0.11774	0.119371	0.0374858	0.0596631	0.0325553	0.0730965	1
56		2022	0.0292602	0.0682344	0.0474623	0.0776304	0.064744	0.0250294	0.060473	0.00943236	0.111744	0.0739954	0.121596	0.121072	0.0359509	0.0460293	0.032221	0.0751254	1
57		2000	0.0245344	0.0751812	0.0606975	0.0739609	0.0725201	0.0290229	0.0609032	0.00289141	0.101411	0.0576195	0.09984	0.113001	0.0437571	0.0642496	0.0472603	0.073149	1
58		2010	0.00626887	0.068654	0.0543997	0.0697766	0.0653196	0.0324512	0.0630556	0.00658986	0.109797	0.0717863	0.0901532	0.125087	0.0475662	0.067411	0.0452702	0.076414	1
59		2019	0.0123765	0.0614783	0.0400369	0.0860878	0.0699575	0.0334017	0.0669443	0.0101315	0.121939	0.0804977	0.0579813	0.138217	0.0305841	0.0676738	0.0380176	0.0846747	1
60		2022	0.011233	0.0468102	0.0245137	0.0640864	0.0691202	0.0310676	0.0641874	0.0114516	0.118216	0.0790905	0.132101	0.13455	0.0309132	0.0653177	0.0367724	0.0805696	1
61		2000	0.0214081	0.0727477	0.06097	0.0718377	0.0703772	0.0273701	0.0591974	0.00554553	0.09971	0.0659312	0.108331	0.110785	0.0475115	0.0620218	0.0459687	0.0702876	1
62		2010	0.0111288	0.0728633	0.0546539	0.0694623	0.0692729	0.028532	0.0574016	0.022491	0.105709	0.0699309	0.114149	0.109599	0.0479009	0.0582908	0.0410212	0.0675933	1
63		2019	0.0110526	0.063857	0.0513735	0.0785395	0.07781	0.0265453	0.0563207	0.0165422	0.108573	0.0718521	0.114494	0.120598	0.0454295	0.0601789	0.0328958	0.0639372	1
64		2022	0.0136028	0.0653684	0.0450199	0.0724783	0.0707953	0.0265068	0.0628606	0.0154358	0.12022	0.0798588	0.13267	0.128663	0.0247845	0.0421423	0.033577	0.0660165	1
65		2000	0.00450916	0.0723364	0.0599758	0.0740041	0.0729598	0.0240381	0.0594631	0.0134529	0.103255	0.0663257	0.113004	0.112059	0.0443536	0.0649024	0.0474792	0.0678819	1
66		2010	0	0.0465232	0.0695021	0.077876	0.0565742	0.0349119	0.0540707	0.0419882	0.156443	0.106252	0.178714	0	0.026502	0.0335256	0.0565892	0.0605284	1
67		2019	0.00109404	0.0400109	0.0400632	0.0995591	2.33211e-05	0.0271993	0	0.059025	0.154238	0.109107	0.174333	0.157821	0.0490665	0	0.0374532	0.051006	1
68		2022	0.00110921	0.0297907	0.0102261	0.0177757	0	0.0242518	0.0383888	0.0463029	0.161228	0.117993	0.198785	0.203788	0.0599779	0.00986992	0.0336853	0.0468271	1
69		2000	0.0271631	0.0729885	0.060016	0.0722409	0.0706521	0.0272641	0.0592883	0.00584334	0.0998913	0.0642674	0.108992	0.108383	0.0445975	0.0611899	0.0459791	0.071244	1
70		2010	0.0141723	0.0677461	0.0522407	0.0725985	0.0651651	0.0281765	0.0608242	0.00596854	0.10787	0.0709684	0.115111	0.117182	0.0488053	0.0556099	0.0433294	0.0742327	1
71		2019	0.0180916	0.0657663	0.0483704	0.0795739	0.065436	0.028428	0.0602481	0.0126793	0.102295	0.0680538	0.125726	0.100172	0.0451448	0.0634498	0.0394333	0.0771311	1
72		2022	0.02249	0.0590135	0.0401848	0.0728421	0.0685206	0.0253767	0.0631458	0.0127707	0.100444	0.0698649	0.132148	0.133119	0.0422891	0.0408609	0.0379419	0.0789887	1
73		2000	0.0112396	0.0752711	0.0591582	0.0732832	0.0721633	0.0307045	0.0612254	0.000916492	0.101682	0.0658275	0.110576	0.113133	0.0405112	0.0636828	0.0477052	0.0729202	1
74		2010	0.000256018	0.0751822	0.0083017	0.077851	0.0758845	0.03401	0.0663124	0.00163646	0.110948	0.0716411	0.119918	0.124786	0.0331505	0.0691813	0.0502638	0.0806773	1
75		2019	0.00192316	0.0777243	0.0162542	0.0811332	0.0700007	0.0355472	0.0693602	0.00190285	0.116996	0.0740951	0.121807	0.133267	0	0.0637692	0.0515091	0.0847102	1
76		2022	0.00300209	0.0748983	0	0.0798262	0.0738813	0.0354937	0.0700018	0.0029184	0.117093	0.0755033	0.130428	0.13356	0.0039822	0.0633708	0.0516341	0.084406	1
77		2000	0.0203846	0.0745498	0.0602802	0.0731766	0.0716143	0.0284178	0.0602085	0.00310432	0.101554	0.0670937	0.106466	0.113075	0.0419359	0.0634348	0.0471467	0.0675583	1
78		2010	0.00875767	0.0763285	0.0504657	0.0771178	0.0670377	0.0287558	0.0616397	0.00343934	0.107933	0.0713312	0.116005	0.108605	0.0412164	0.0611745	0.0463604	0.073833	1
79		2019	0.0112223	0.0739893	0.0474438	0.0851595	0.015181	0.0302976	0.0601905	0.00405283	0.118757	0.0785841	0.125	0.132678	0.0322981	0.0638118	0.0432764	0.0780565	1
80		2022	0.0128379	0.0732673	0.0347611	0.0791497	0.0572145	0.0277218	0.0572411	0.00485635	0.117675	0.0779262	0.125656	0.131599	0.029703	0.0534088	0.0408602	0.0761227	1
81		2000	0.0132467	0.0760474	0.0613693	0.0742595	0.0727922	0.0295993	0.061602	0.00179775	0.102686	0.0655681	0.111766	0.114543	0.046225	0.0510469	0.0437481	0.0737034	1
82		2010	0.00904623	0.0734059	0.0531754	0.0746385	0.0717565	0.0297921	0.062155	0.001846	0.105519	0.0696953	0.114701	0.117248	0.0454008	0.0525014	0.0442953	0.0748231	1
83		2019	0.00369464	0.0685766	0.0258207	0.0712286	0.0337207	0.0323939	0.0662832	0.00140103	0.117827	0.0779477	0.127025	0.131701	0.0472656	0.0669673	0.0456285	0.0825185	1
84		2022	0.00244592	0.0534191	0.00844871	0.0381892	0.0732968	0.0350665	0.0696564	0.000551207	0.123247	0.0816188	0.131635	0.138252	0.0494082	0.0601567	0.0479634	0.0866454	1
85		2000	0.0253305	0.0727438	0.0594301	0.0722712	0.0703537	0.0265319	0.0592395	0.00578878	0.0994235	0.063168	0.108754	0.1112	0.04718	0.0630927	0.0451282	0.0703641	1
86		2010	0.0227183	0.0697889	0.0527995	0.0720728	0.0712004	0.0253635	0.0614953	0.00361835	0.102331	0.0653481	0.119231	0.11958	0.0490724	0.0496214	0.0444943	0.0712647	1
87		2019	0.0124973	0.0351708	0.0344554	0.0802265	0.0691608	0.0272862	0.0609675	0.00125891	0.118207	0.079146	0.13009	0.135098	0.0501171	0.0768846	0.0327307	0.0567028	1
88		2022	0.0121695	0	0.0159395	0	0.0677079	0.0326137	0.0737053	0.00572869	0.139784	0.0944694	0.157185	0.161137	0.0593481	0.0912915	0.0372987	0.0516216	1
89		2000	0.0265993	0.0754062	0.061528	0.073558	0.0709819	0.019371	0.0591111	0.00555334	0.0996399	0.0613102	0.110262	0.113336	0.0454746	0.062065	0.0446786	0.0711253	1
90		2010	0.029275	0.0612249	0.0631521	0.0742889	0.0679593	0.0158537	0.0623071	0.0142198	0.0924273	0.0621258	0.115221	0.117535	0.0438197	0.0620175	0.0437309	0.0748415	1
91		2019	0.0147923	0.0580371	0.0601041	0.0897281	0.0717201	0.0219394	0.0661493	0.001723	0.10514	0.0751453	0.10285	0.147322	0.0595776	0.0299452	0.0197014	0.0761246	1
92		2022	0.0257226	0.00270817	0.0316379	0.0907768	0.0399408	0.0143156	0.0633199	0.00225536	0.137703	0.0946687	0.158007	0.15986	0.057882	0.0324508	0.021986	0.0667656	1
93		2000	0.026225	0.0738521	0.0599519	0.072378	0.0707395	0.0282916	0.0598076	0.000249624	0.0996209	0.0615379	0.109041	0.111798	0.0473046	0.0619814	0.0458612	0.0713597	1
94		2010	0.0269365	0.0708644	0.05466	0.0735854	0.0695643	0.0280086	0.0608919	0.000511419	0.101383	0.065055	0.111699	0.115323	0.0463095	0.0578721	0.043939	0.0733963	1
95		2019	0.0274098	0.0640043	0.044097	0.0778046	0.0608824	0.0282694	0.0626475	0.00328109	0.107311	0.0706964	0.118919	0.122515	0.0439306	0.0532988	0.0362873	0.0786448	1
96		2022	0.0324712	0.0650932	0.0331552	0.0766089	0.0559547	0.0292534	0.0642544	0.0068159	0.104249	0.0689727	0.121235	0.124288	0.0444115	0.0581938	0.0364628	0.0785799	1
97		2000	0.0263853	0.0741012	0.0602717	0.0721041	0.0707261	0.0287544	0.0599114	0.000549292	0.0996196	0.0606294	0.10853	0.111349	0.0483344	0.0617305	0.0457696	0.071234	1
98		2010	0.00978789	0.0728792	0.0558898	0.0724243	0.0721268	0.0298053	0.0620352	0.00260409	0.102613	0.0599078	0.112835	0.112672	0.049491	0.065082	0.0450172	0.0748292	1
99		2019	0.0117572	0.0691067	0.0457448	0.0748589	0.0756484	0.0307083	0.0639869	0.000803935	0.107093	0.0669452	0.107053	0.12381	0.0520397	0.0533667	0.0375576	0.079519	1
100		2022	0.0106698	0.0693187	0.0418557	0.0736755	0.0721007	0.0305207	0.063868	0.00143998	0.10698	0.0677339	0.120452	0.123175	0.0495421	0.057654	0.0343759	0.0766373	1
101		2000	0.0310033	0.0761167	0.0618801	0.0740358	0.0727776	0.030232	0.0617094	0.00198389	0.101197	0.0299805	0.111577	0.114388	0.0496587	0.0626633	0.047555	0.0732416	1
102		2010	0.0274803	0.0743944	0.052561	0.0735336	0.0715014	0.0296902	0.0612414	0.00186533	0.100637	0.0594245	0.110684	0.114194	0.048416	0.0558504	0.045489	0.0730362	1
103		2019	0.0142305	0.0747315	0.0359373	0.0788788	0.077979	0.0323132	0.0660124	0.00149025	0.101744	0.0567776	0.122492	0.126167	0.0480606	0.0389908	0.0441965	0.079999	1
104		2022	0.0165563	0.073042	0.0256759	0.0839441	0.0771591	0.0340335	0.0694504	0.00112401	0.1007	0.0565626	0.129005	0.131187	0.0501591	0.0308794	0.0440721	0.0764495	1
105		2000	0.0326321	0.0725327	0.0601436	0.0715322	0.0699631	0.0246073	0.0591472	0.00347623	0.0991594	0.0656566	0.107777	0.110413	0.044333	0.0625093	0.0461235	0.0699938	1
106		2010	0.0254978	0.0627065	0.0582637	0.0719516	0.070059	0.0235611	0.0604276	0.00427472	0.103233	0.0677256	0.112532	0.115724	0.0389147	0.0650973	0.0471074	0.0729239	1
107		2019	0.0174813	0.0414731	0.0521452	0.0726766	0.0693399	0.0195723	0.0575249	0.00376826	0.114548	0.0761901	0.125597	0.129396	0.0279406	0.0716395	0.0473744	0.073333	1
108		2022	0.021229	0.0308606	0.046836	0.0713614	0.0668659	0.02206	0.0622678	0.00214094	0.124718	0.0842536	0.141105	0.144477	0.0326509	0.0744456	0	0.0747292	1
109		2000	0.0289772	0.0743896	0.0617474	0.0721268	0.0709495	0.0295367	0.0602252	0.0022018	0.0998589	0.0593675	0.108645	0.111392	0.039176	0.0631246	0.0470782	0.0712032	1
110		2010	0.013426	0.0752106	0.0609587	0.0738123	0.0720425	0.0290963	0.0614433	0.000902108	0.102021	0.0629282	0.108431	0.113172	0.0413593	0.0643001	0.0481421	0.0727544	1
111		2019	0.00688699	0.0728816	0.0543794	0.0736263	0.0727662	0.0280799	0.0616763	3.88691e-05	0.103983	0.0668325	0.113698	0.116676	0.0389673	0.065579	0.0490518	0.0748773	1
112		2022	0.00775201	0.0726787	0.0511983	0.0742703	0.072776	0.0282606	0.0628161	0.000473138	0.104407	0.0648277	0.115772	0.118669	0.0355429	0.0665896	0.0498414	0.0741255	1
113		2000	0.038665	0.0724116	0.0609476	0.07134	0.0698679	0.023268	0.0590529	0.00483021	0.0987222	0.0639242	0.105019	0.110237	0.0465811	0.0617505	0.0454558	0.0679271	1
114		2010	0.0309541	0.0706181	0.0612015	0.0747154	0.0673267	0.0171711	0.0597693	0.00499529	0.100859	0.0641633	0.107654	0.115586	0.0464461	0.0654889	0.0450464	0.0680043	1
115		2019	0.0216837	0.0616721	0.0595439	0.0788095	0.0620789	0.00587097	0.0564386	0.00597069	0.104283	0.0700462	0.12106	0.124858	0.0473487	0.0704408	0.0395941	0.0703014	1
116		2022	0.0249679	0.0578888	0.0591305	0.083564	0.0667936	0.00582224	0.058199	0.0063759	0.0908402	0.0661582	0.126939	0.130077	0.046501	0.0733575	0.0412943	0.0620914	1
117		2000	0.0391073	0.0727892	0.0606825	0.0708327	0.0695734	0.0263257	0.0590175	0.00278633	0.0980014	0.0625541	0.106602	0.109329	0.0461975	0.061993	0.04522	0.0689884	1
118		2010	0.024806	0.0733882	0.0611726	0.0729522	0.0701942	0.0222323	0.0603374	0.00137371	0.101274	0.0669692	0.109145	0.112846	0.0452874	0.0639299	0.0443993	0.0696923	1
119		2019	0.0125508	0.0692018	0.0601994	0.0758502	0.0694728	0.016574	0.0618612	0.00221418	0.106441	0.0701792	0.115989	0.119059	0.0451497	0.0673272	0.0391313	0.0687987	1
120		2022	0.0161114	0.0668617	0.0602392	0.0788196	0.0667224	0.01846	0.0637761	0.00171726	0.109846	0.0723904	0.120308	0.12335	0.0440718	0.0497061	0.0406997	0.06692	1
121		2000	0.0106308	0.077018	0.0633212	0.0747554	0.0735349	0.0309942	0.0619584	0.00295867	0.103462	0.0634234	0.11183	0.115525	0.0465966	0.0577028	0.0473856	0.0589041	1
122		2010	0.0176461	0.0802354	0.0628546	0.0787887	0.0762387	0.0319424	0.0644385	0.0031189	0.105446	0.0479162	0.113961	0.121781	0.0469833	0.0608262	0.0276588	0.0601643	1
123		2019	0.0106722	0.0754134	0.0521731	0.0779383	0.0691616	0.0314806	0.0606289	0.000270764	0.106414	0.067232	0.112602	0.121277	0.0513436	0.060145	0.0258445	0.0774031	1
124		2022	0.0108922	0.0763582	0.0476057	0.0762898	0.0707873	0.0302075	0.0600457	0.00027081	0.107463	0.069845	0.118167	0.121297	0.0513195	0.0591997	0.0261931	0.0740581	1
125		2000	0.00365931	0.076129	0.0610633	0.0737464	0.0725818	0.0313657	0.0615214	6.99815e-05	0.102322	0.0676122	0.111141	0.114037	0.0459964	0.0612117	0.0475458	0.0699976	1
126		2010	0.00664325	0.0774821	0.0539854	0.0759014	0.0738902	0.0318194	0.0631954	4.33215e-05	0.105569	0.0698946	0.114398	0.117656	0.0453918	0.0631545	0.0428486	0.0581263	1
127		2019	0.00335838	0.0772418	0.0352251	0.0775771	0.0731358	0.0324635	0.0635783	0	0.108447	0.0718211	0.116139	0.120863	0.0405319	0.0625025	0.0429284	0.0741878	1
128		2022	0.00304167	0.0762324	0.0286171	0.0770113	0.0731688	0.0322991	0.0632651	5.79142e-05	0.108431	0.0718183	0.117771	0.120843	0.0414801	0.0667064	0.0429337	0.0763224	1
129		2000	0.00133489	0.077173	0.0636178	0.0748456	0.0736191	0.0311572	0.0621614	0.000325933	0.103808	0.0682018	0.112508	0.1157	0.0466672	0.0620399	0.0478483	0.0589933	1
130		2010	0.00425551	0.0772581	0.0591507	0.0760387	0.0740287	0.0319368	0.0631484	0.000332493	0.1059	0.070076	0.114046	0.118028	0.0455355	0.0632887	0.0386661	0.0583103	1
131		2019	0.00108018	0.0746542	0.0460373	0.0783203	0.0713442	0.0330375	0.0636747	0.000344192	0.109621	0.0725813	0.11881	0.122181	0.0245969	0.0660226	0.0397134	0.0779803	1
132		2022	0.00117557	0.0780557	0.0377606	0.0791678	0.0728355	0.0326926	0.0639696	0.00063628	0.11075	0.0733457	0.120378	0.123433	0.027857	0.0625334	0.0385845	0.0768248	1
133		2000	0.0391922	0.0730214	0.0596244	0.0707326	0.0695956	0.0299444	0.0590176	0.000371728	0.0980351	0.0605748	0.10658	0.109283	0.0486333	0.0591325	0.0459791	0.0702819	1
134		2010	0.0132757	0.0751362	0.0551359	0.0730229	0.07145	0.0307439	0.0609053	0.000383704	0.101216	0.0669539	0.109996	0.112804	0.0500764	0.0610376	0.045317	0.0725462	1
135		2019	0.0065281	0.0762082	0.0428447	0.0750647	0.0717992	0.0314686	0.0622251	0.000422301	0.104235	0.0690271	0.112676	0.116167	0.051442	0.0624708	0.0449246	0.0724966	1
136		2022	0.00612532	0.0762918	0.0371486	0.0756852	0.0732944	0.0316138	0.0626772	0.000602792	0.104927	0.0694985	0.114036	0.116936	0.0494744	0.0632737	0.0454959	0.0729196	1
137		2000	0.0229131	0.0740519	0.0615796	0.0718888	0.0707689	0.0298688	0.0600175	0.000900461	0.0997389	0.0657293	0.108339	0.111076	0.0421546	0.0629493	0.0465346	0.0714896	1
138		2010	0.00730166	0.0751911	0.0605198	0.0743391	0.0727087	0.0305419	0.061901	0.000934894	0.103536	0.0683628	0.111451	0.114616	0.0348602	0.0637495	0.0463264	0.0736597	1
139		2019	0.00925374	0.0761216	0.0522364	0.076387	0.0729232	0.0306836	0.0636779	0.000979245	0.108224	0.0711228	0.110115	0.120887	0.0203324	0.06817	0.041791	0.0770951	1
140		2022	0.0106361	0.0750257	0.0470082	0.0753182	0.0718792	0.0303109	0.06341	0.00152813	0.107802	0.071208	0.117285	0.12022	0.0271428	0.0633192	0.041206	0.0767006	1
141		2000	0.0299552	0.0729098	0.0610063	0.0717392	0.0703838	0.0266989	0.0592671	0.00253272	0.0993949	0.0648453	0.106915	0.110874	0.0449809	0.0625899	0.0456053	0.0703012	1
142		2010	0.0216497	0.0680968	0.0608743	0.073848	0.0697339	0.0262936	0.0597414	0.00481284	0.103939	0.0678811	0.109843	0.113008	0.0464635	0.0609707	0.0428725	0.0699718	1
143		2019	0.0167715	0.061775	0.0562891	0.0773988	0.0528681	0.0255916	0.0525674	0.00695209	0.116075	0.0770912	0.110503	0.131907	0.0477382	0.0627358	0.0304887	0.0732467	1
144		2022	0.0187613	0.0675589	0.049009	0.0656063	0.0487245	0.019206	0.0481596	0.0272628	0.116722	0.0779742	0.130394	0.132241	0.0303709	0.0694277	0.0291922	0.0693889	1
145		2000	0.0234597	0.074419	0.0615219	0.0727312	0.0713848	0.0293689	0.0601869	0.00287716	0.10012	0.0559042	0.108913	0.111548	0.0445736	0.063618	0.0471238	0.0722491	1
146		2010	0.0186396	0.0739931	0.0609097	0.0741637	0.0720954	0.0284763	0.0614771	0.00301172	0.1016	0.0545051	0.110023	0.11505	0.0437013	0.0648158	0.0453206	0.072218	1
147		2019	0.0169733	0.0783479	0.059497	0.090711	0.0801595	0.0294333	0.0617882	0.00548511	0.10572	0.0602837	0.0213946	0.14289	0.0474122	0.0744752	0.0418371	0.0835913	1
148		2022	0.015882	0.0721294	0.0491128	0.0791359	0.0711282	0.0245654	0.0554529	0.00685284	0.0962897	0.0585795	0.121101	0.123223	0.0552635	0.0647208	0.0389497	0.0676131	1
149		2000	0.0277168	0.0732622	0.061484	0.0716725	0.070443	0.0271972	0.0596846	0.00335132	0.0998246	0.0656855	0.107372	0.11125	0.0441598	0.0623249	0.0454655	0.0691053	1
150		2010	0.0236442	0.0718775	0.0606518	0.0729864	0.0708223	0.0270985	0.0593668	0.0042481	0.102815	0.0675063	0.109622	0.112731	0.0450889	0.0603255	0.0405902	0.0706255	1
151		2019	0.0215837	0.0676337	0.0574968	0.0800429	0.0773174	0.0258291	0.054351	0.00679528	0.111392	0.0735209	0.0924601	0.12723	0.0474609	0.056808	0.0249769	0.0751019	1
152		2022	0.0237903	0.0677963	0.0492533	0.0775755	0.0728929	0.0208929	0.0510903	0.00997669	0.109903	0.0729424	0.121685	0.123359	0.0503509	0.0496068	0.0271154	0.0717684	1
153		2000	0.0194781	0.0738254	0.0623364	0.0728145	0.0714878	0.0286211	0.0601599	0.00206514	0.100963	0.066436	0.108894	0.112374	0.0451566	0.0631139	0.0460422	0.0662317	1
154		2010	0.0214563	0.0673279	0.061408	0.0744075	0.0693966	0.026928	0.0603571	0.00685855	0.104274	0.0681543	0.112959	0.116724	0.0452034	0.053279	0.0408253	0.0704409	1
155		2019	0.0175498	0.0668152	0.0563932	0.0806005	0.0698708	0.023213	0.0557297	0.00781201	0.111461	0.0739063	0.109349	0.127903	0.0458435	0.0484944	0.0296085	0.0754498	1
156		2022	0.0189991	0.0678598	0.0503629	0.0814565	0.0651115	0.0172252	0.0551564	0.00782818	0.109014	0.0728716	0.124951	0.127821	0.044721	0.0555756	0.0269288	0.0741172	1
157		2000	0.0262937	0.0732684	0.0603903	0.0718713	0.0705117	0.029031	0.0596209	0.00318869	0.099436	0.0633698	0.106684	0.110995	0.0445479	0.062886	0.0464878	0.0714178	1
158		2010	0.0191579	0.0736122	0.0594921	0.0736062	0.0714834	0.0278069	0.0607359	0.00332774	0.103131	0.0659222	0.0984033	0.115523	0.0468517	0.0629914	0.0451073	0.0728473	1
159		2019	0.0180682	0.0778621	0.0529496	0.0865192	0.0725521	0.0298011	0.0598587	0.0158678	0.116743	0.0750181	0	0.13638	0.0553743	0.0729354	0.0450674	0.085003	1
160		2022	0.0174751	0.0720688	0.0450931	0.0795799	0.0630844	0.0261381	0.0567946	0.0170221	0.0893389	0.0553666	0.123363	0.125902	0.0510717	0.0637849	0.0394497	0.0744674	1
161		2000	0.0176674	0.072177	0.0620427	0.0724329	0.0712363	0.0242699	0.0597718	0.00439082	0.101086	0.0653644	0.10707	0.113099	0.0454015	0.0634907	0.0477131	0.0727863	1
162		2010	0.011409	0.0611177	0.0639803	0.0735306	0.0682153	0.0177168	0.0616287	0.0048921	0.111234	0.0733193	0.099017	0.124357	0.0464973	0.0581986	0.0517227	0.0731638	1
163		2019	0.0144699	0.0432604	0.0752749	0.0976911	0.0171942	0.0110992	0.046027	0.00462432	0.146929	0.108351	0.0125749	0.190144	0.0680354	0.0586314	0.0132722	0.0924212	1
164		2022	0.0117856	0.0423089	0.0525329	0.0832731	0.0286777	0	0.0359081	0.00391401	0.124981	0.0929205	0.159989	0.16124	0.0550177	0.0667993	0.00775182	0.0729003	1
165		2000	0.0266149	0.0728981	0.0612715	0.0715463	0.0703075	0.0267923	0.0589531	0.00114731	0.099337	0.0652892	0.107563	0.110727	0.0468703	0.0627343	0.0467031	0.0712455	1
166		2010	0.0152456	0.0680925	0.0610403	0.0715404	0.0681836	0.0239358	0.0571427	0.00120257	0.103914	0.0685474	0.112533	0.115802	0.0475144	0.0646953	0.0476338	0.0729761	1
167		2019	0.0204814	0.0647011	0.0611937	0.0800301	0.0623414	0.0254078	0.043773	0.00196933	0.120304	0.079878	0.106301	0.135595	0.0484196	0.0629413	0.0103575	0.0763059	1
168		2022	0.0132989	0.0672892	0.0556008	0.0781267	0.0575948	0.0216709	0.0449391	0.000967993	0.121501	0.0805527	0.13239	0.135278	0.0485043	0.0631823	0.0058356	0.0732679	1
169		2000	0.0245379	0.0743126	0.0602321	0.0729424	0.0715298	0.0300616	0.0602217	0.00113378	0.100351	0.0585787	0.108804	0.108969	0.0447234	0.0639304	0.0471802	0.0724919	1
170		2010	0.0101987	0.0732234	0.0514989	0.0710771	0.069181	0.0315287	0.0637821	0.00234937	0.0993917	0.0552509	0.115853	0.11698	0.0467561	0.0669939	0.0483749	0.0775609	1
171		2019	0.0122038	0.0731655	0.0401743	0.0874093	0.0700869	0.0354672	0.0681694	0.00218485	0.0772673	0.0445308	0.119095	0.134002	0.0314875	0.0715497	0.0471257	0.0860803	1
172		2022	0.00958541	0.073879	0.0304051	0.0862036	0.0698009	0.0323189	0.0683487	0.00272251	0.0799062	0.0552146	0.134335	0.133547	0.0223906	0.0694142	0.0454697	0.0864581	1
173		2000	0.0198104	0.0730734	0.0621852	0.0724621	0.0716621	0.0259993	0.0600753	0.00171126	0.101421	0.0657732	0.109792	0.113036	0.043252	0.063531	0.0458085	0.0704075	1
174		2010	0.0128383	0.0699494	0.0618274	0.0738277	0.064004	0.0234789	0.0615878	0.00561008	0.109254	0.0719382	0.118234	0.119336	0.0470463	0.0590649	0.0381843	0.063819	1
175		2019	0.0168763	0.0570123	0.0641046	0.0856853	0.0632969	0.0258176	0.0603623	0.00666713	0.116147	0.0804585	0.133695	0.140794	0.0494902	0.0403922	0.0119537	0.0472465	1
176		2022	0.0162734	0.0597296	0.0599324	0.0898927	0.0520203	0.00907735	0.0625465	0.00679	0.116672	0.0851531	0.153487	0.155556	0.0468661	0.0298548	0.0123671	0.043782	1
177		2000	0.0275529	0.0732969	0.062068	0.07175	0.0718878	0.0264877	0.0601351	0.00294323	0.100595	0.0599707	0.10379	0.111783	0.0446724	0.0639588	0.0465123	0.0725961	1
178		2010	0.0219927	0.0725614	0.0604798	0.0735863	0.0713189	0.0290426	0.0636693	0.00336584	0.0968666	0.0541557	0.109401	0.120632	0.0471544	0.0620602	0.0448647	0.0688491	1
179		2019	0.0226375	0.095946	0.0721529	0.100713	0.0675966	0.039623	0.0783753	0.00637674	0.0158967	0	0.119577	0.159856	0.0605459	0.0782619	0.0444679	0.0379737	1
180		2022	0.0200661	0.0982957	0.0658383	0.0937262	0.0536702	0.0338211	0.0811481	0.00741821	0	0.0186233	0.1743	0.162749	0.0612724	0.0806114	0.0484592	0	1

## Sheet: Multiple Linear Regression Anal
	Dependent variable					2000independent variable						2010independent variable						2019independent variable						2022independent variable
	City score				Influence factor	Ecological environment	Innovation capabilities	Strength of neighboring countries	Market opportunities	Border policies	Urban size	Ecological environment	Innovation capabilities	Strength of neighboring countries	Market opportunities	Border policies	Urban size	Ecological environment	Innovation capabilities	Strength of neighboring countries	Market opportunities	Border policies	Urban size	Ecological environment	Innovation capabilities	Strength of neighboring countries	Market opportunities	Border policies	Urban size
	2000	2010	2019	2022	Proxy variables	Per capita water resources	Number of patent authorizations	Composite index	Per capita GDP of neighboring countries/per capita GDP of regions	Assignment	population density	Per capita water resources	Number of patent authorizations	Composite index	Per capita GDP of neighboring countries/per capita GDP of regions	Assignment	population density	Per capita water resources	Number of patent authorizations	Composite index	Per capita GDP of neighboring countries/per capita GDP of regions	Assignment	population density	Per capita water resources	Number of patent authorizations	Composite index	Per capita GDP of neighboring countries/per capita GDP of regions	Assignment	population density
City1	0.0641159	0.263816	0.144496	0.126173		2977.87	7	0.00294863	1.39262	2	157.292	3050.75	20	0.0052415	0.258346	2	159.882	1977.25	1094	0.00495585	0.256443	2	155.72	5689.51	1059	0.0134674	0.208601	2	138.391
City2	0.0251742	0.0850993	0.130739	0.133674		6156.06	1	0.00294863	0.48781	0	76.0354	6539.9	7	0.0052415	0.2543	0	73.5219	5616.08	115	0.00495585	0.167191	1	66.9856	12690.4	306	0.0134674	0.146973	1	51.7681
City3	0.0294479	0.132462	0.172062	0.103724		1856.27	3	0.00294863	0.678726	0	143.819	1899.73	8	0.0052415	0.265748	0	144.824	1886.11	347	0.00495585	0.312785	1	137.936	7924.84	521	0.0134674	0.183629	1	78.4012
City4	0.0536329	0.117017	0.229255	0.131355		5447.47	2	0.0553198	0.961283	2	50.4503	5282.62	10	0.261729	0.62084	2	52.4619	5634.65	204	0.284768	0.51762	4	48.0208	5634.65	796	0.348304	1.35574	4	43.8684
City5	0.0339248	0.0698569	0.073052	0.108567		2180.61	0	0.107691	1.89659	2	86.7333	2298.73	5	0.518216	2.82142	2	83.7242	5549.59	318	0.56458	2.06308	2	75.6767	3262.46	720	0.683141	2.42481	2	64.1296
City6	0.0168987	0.0510553	0.0636916	0.0682319		2573.74	1	0.107691	2.01583	2	75.8268	3820.71	4	0.518216	3.52013	2	74.3948	3202.03	185	0.56458	2.08875	2	67.5053	4554.89	430	0.683141	2.33726	2	58.6226
City7	0.0192705	0.0613759	0.0626693	0.086255		1635.33	1	0.107691	4.2326	1	66.1317	2578.17	3	0.518216	3.65137	1	66.8371	1831.56	10	0.56458	1.73678	1	62.0596	3421	429	0.683141	2.33483	1	51.5651
City8	0.0209171	0.0505208	0.0526064	0.0725865		4941.13	0	0.107691	4.2326	1	40.3963	6497.95	3	0.518216	2.84337	1	38.7195	16281.1	287	0.56458	2.27153	1	34.5276	12053.8	407	0.683141	2.72079	1	25.5427
City9	0.0367651	0.120375	0.123697	0.175224		1354.78	2	0.107691	2.09043	2	73.1715	2357.14	17	0.518216	2.60371	2	77.2688	2246.78	1040	0.56458	1.23139	2	71.1462	2608.46	1411	0.683141	2.68602	2	64.2643
City10	0.100231	0.282496	0.261248	0.197005		3226.14	2	0.107691	1.51703	2	69.359	4105.17	15	0.518216	1.63052	2	69.2559	5079.47	607	0.56458	1.68911	3	64.7591	4835.94	1319	0.683141	2.6662	3	57.205
City11	0.0242488	0.109145	0.138872	0.0993085		3996.5	0	0.107691	4.46972	2	24.717	522.302	1	0.518216	6.516	2	24.991	10144.8	462	0.56458	3.0146	2	22.8853	9765.69	683	0.683141	2.104	2	18.0359
City12	0.0218176	0.0326401	0.0379816	0.0522378		21162.3	0	0.107691	2.01272	1	1.63814	23843.9	1	0.518216	3.52488	1	1.59016	23980.8	188	0.56458	2.17494	1	1.29365	44934.5	203	0.683141	2.07292	1	0.957518
City13	0.0575113	0.19123	0.265954	0.192283		11554.5	0	0.0540867	1.25751	3	10.801	12419.1	4	0.261122	0.956859	3	10.0491	12418.1	352	0.287257	1.00967	4	9.99429	14433.3	1525	0.347717	1.05342	4	8.64673
City14	0.0170035	0.0465105	0.0866977	0.111169		3090.99	2	0.000482338	0.846761	0	27.0692	3102.29	3	0.00402852	1.11692	0	26.9705	3106.15	331	0.00993382	1.06272	1	26.9136	3546.1	415	0.0122932	0.752035	1	23.3405
City15	0.0490184	0.119603	0.220773	0.154027		3346.08	0	0.000482338	0.38524	2	4.8936	3230.32	1	0.00402852	0.274001	2	5.06897	3141.78	343	0.00993382	0.348827	4	5.20466	2969.71	984	0.0122932	0.355691	4	5.51379
City16	0.0175659	0.0762079	0.100066	0.165465		371.405	0	0.000482338	1.05079	0	42.6844	403.55	0	0.00402852	1.17897	0	39.2844	321.297	17	0.00993382	1.08579	0	38.4066	1015.88	1314	0.0122932	0.58955	0	29.9284
City17	0.0510491	0.415787	0.392715	0.402271		308.179	7	0.000482338	0.53737	0	82.7355	261.295	26	0.00402852	0.161226	0	95.6497	273.411	282	0.00993382	0.364039	0	104.178	221.865	4182	0.0122932	0.265572	0	98.6891
City18	0.0276863	0.0918109	0.163379	0.173174		3053.7	1	0.000482338	0.6291	0	26.6064	3143.55	1	0.00402852	0.258233	0	25.9109	3027.25	20	0.00993382	0.363557	0	26.2642	3380.8	1184	0.0122932	0.512936	0	23.5605
City19	0.0208672	0.0806268	0.123434	0.119821		11173.5	0	0.000482338	0.331461	0	0.738519	9603.45	0	0.00402852	0.13645	0	0.859259	8876.49	259	0.00993382	0.244191	0	0.926106	2716.54	494	0.0122932	0.241826	0	0.996296
City20	0.0297861	0.0750187	0.142772	0.132623		3712.93	0	0.000482338	0.320746	0	5.65802	3218.78	11	0.00402852	0.111426	0	6.52665	3566.67	995	0.00993382	0.286639	0	6.72059	3893.27	1227	0.0122932	0.456901	0	6.26547
City21	0.0355844	0.0505137	0.12611	0.150075		2526.22	0	0.000482338	0.757701	1	3.58572	1830.42	0	0.00402852	0.608357	1	4.16843	2219.64	128	0.00993382	0.3785	1	4.49074	1855.22	797	0.0122932	0.271372	1	4.8826
City22	0.0239437	0.0966788	0.151628	0.25121		2506.74	3	0.000482338	0.847577	0	20.3457	2638.43	9	0.00402852	0.913489	0	19.3302	2967.47	987	0.00993382	0.53916	0	21.701	1561.74	2227	0.0122932	0.29357	0	21.8347
City23	0.040464	0.161001	0.252153	0.272567		4532.73	3	0.0112408	3.25189	2	14.2428	6984.61	5	0.0717966	5.10592	2	9.24298	3805.3	583	0.0792693	2.47078	3	10.3655	3805.3	2288	0.0921111	0.845408	3	10.6049
City24	0.0230362	0.0480233	0.0924316	0.108222		6981.02	0	0.0112408	2.03552	2	8.46698	7209.65	0	0.0717966	3.01523	2	11.5674	5778.23	135	0.0792693	1.41489	3	12.2173	5778.23	326	0.0921111	1.04299	3	10.519
City25	0.0206576	0.0539182	0.0981431	0.0891		19815.9	0	0.0398047	1.22562	1	4.75992	8203.05	6	0.198014	1.97712	1	1.66949	16529.7	157	0.217928	0.912876	2	5.57846	16529.7	289	0.262515	1.28472	2	5.54831
City26	0.0594555	0.0449291	0.112453	0.149039		7128.36	0	0.0112408	2.19957	2	15.5757	11742.4	1	0.0717966	2.98078	2	9.70588	5536.84	114	0.0792693	1.44421	2	17.5365	5260.14	325	0.0921111	0.842709	2	17.9485
City27	0.0175591	0.0493656	0.118153	0.197012		3596.31	0	0.00583655	0.853887	0	16.1591	3509.22	3	0.0374276	1.7649	0	17.8936	10304.7	536	0.0420552	0.819091	0	21.6921	6726.71	1571	0.0492347	0.993536	0	20.5713
City28	0.0214875	0.0309251	0.0386552	0.0527216		18730.8	0	0.000408215	1.07514	0	6.06414	15685.7	2	0.00263688	0.796757	0	7.24138	9872.14	36	0.00379178	0.324022	0	8.5843	9872.14	189	0.00530318	0.280646	0	8.58207
City29	0.0238305	0.0612969	0.11197	0.149221		1928.76	0	0.00698335	1.9919	2	21.0268	2334.58	0	0.0196169	0.669792	2	24.5636	1628.46	223	0.0280389	0.35257	3	28.5739	1628.46	895	0.0321057	0.26454	3	27.8204
City30	0.0144458	0.029421	0.0638929	0.0935199		5257.13	0	0.0190577	3.31358	0	6.77761	7580.8	2	0.0513517	1.34852	0	8.1189	3927.3	59	0.0756287	0.841403	0	10.2001	3889.06	385	0.08714	0.587121	0	10.0956
City31	0.0434445	0.0994716	0.0809367	0.0770976		53070.9	0	0.0764953	0.928284	4	3.48901	47937.4	0	0.188884	0.577824	4	3.86264	41604.9	2	0.294393	0.377458	4	4.36267	41604.9	94	0.31223	0.374583	4	4.38571
City32	0.0219851	0.0484558	0.0611659	0.0583554		1192.64	0	0.0582596	0.971881	0	1.35694	1008.15	0	0.285595	0.596042	0	1.66418	1136.4	2	0.447812	0.295994	0	2.02997	1136.4	87	0.474153	0.147611	0	2.03883
City33	0.0343851	0.051445	0.0649321	0.0729656		4010.25	0	0.0570069	13.0325	0	3.99127	5369.36	0	0.280918	1.75858	0	4.12803	211942	48	0.436157	0.697917	0	4.7542	200023	97	0.46299	0.300906	0	4.43167
City34	0.013171	0.0194427	0.0366915	0.039407		216779	0	0.044893	1.10716	1	0.229261	176389	0	0.205806	0.467584	1	0.281757	138145	2	0.319295	0.329803	1	0.376267	136236	10	0.340938	0.196503	1	0.364801
City35	0.0131432	0.0315125	0.065611	0.0606621		57992.3	0	0.00265473	0.562542	0	33.4506	53382	1	0.00993877	0.636911	0	36.3395	51206.5	100	0.024232	0.288368	0	37.7479	51206.5	187	0.0233431	0.181515	0	37.1353
City36	0.0192708	0.0586741	0.156032	0.166851		5758.21	0	0.00265473	0.448514	0	119.585	6353.53	0	0.00993877	0.495226	1	127.769	4722.73	218	0.024232	0.240029	1	133.857	4851.9	756	0.0233431	0.15845	1	122.065
City37	0.0292223	0.0670821	0.250103	0.111492		12862.5	0	0.00265473	0.328064	4	88.3221	10808.6	3	0.00993877	0.419836	4	105.105	8865.56	239	0.024232	0.225365	5	114.523	8930.36	316	0.0233431	0.186589	5	114.61
City38	0.020902	0.047023	0.140223	0.113832		6635.99	0	0.00265473	0.487548	0	98.7511	5185.44	3	0.00993877	0.568794	1	102.964	3840.66	228	0.024232	0.307748	2	107.414	4580.36	705	0.0233431	0.185783	2	94.8349
City39	0.0241817	0.0592436	0.137772	0.128452		12007.9	2	0.0102639	1.04969	0	53.54	10365.3	2	0.0503273	0.885526	0	57.5159	5938.6	292	0.157693	0.413728	0	59.7431	10911.4	600	0.208421	0.49765	0	53.54
City40	0.0184677	0.0549062	0.234755	0.135807		7231.75	0	0.00152669	0.324282	1	51.9423	6337.89	0	0.00632213	0.393799	2	59.268	4771.74	289	0.0165358	0.231301	4	62.3262	6605.5	498	0.0161991	0.209826	4	68.3922
City41	0.0302319	0.118533	0.425282	0.28705		3586.04	0	0.0201292	2.21982	3	125.428	3290.82	5	0.0979492	1.65381	3	136.68	2896.34	824	0.306545	0.908462	3	144.53	3534.62	1503	0.407787	0.464769	3	133.765
City42	0.0148834	0.0451893	0.175752	0.162376		3787.55	0	0.0201292	1.61677	1	103.91	3515.25	2	0.0979492	1.25823	1	111.96	3288.67	318	0.306545	0.867409	3	116.447	4153.73	715	0.407787	0.73874	3	109.804
City43	0.0317763	0.0888145	0.195196	0.173557		21139.7	1	0.0201292	0.422267	2	124.719	16660	1	0.0979492	0.341722	3	138.987	7293.02	236	0.306545	0.982298	3	153.647	6927.52	601	0.407787	0.328968	3	169.782
City44	0.0297317	0.0985284	0.235651	0.270581		5858.08	2	0.0201292	1.81925	0	100.685	6158.04	3	0.0979492	1.24057	1	95.7682	5127.28	635	0.306545	1.01514	2	101.607	5030.8	1790	0.407787	0.620984	2	98.3924
City45	0.0400399	0.109685	0.374785	0.39186		3515.24	0	0.0201292	0.815144	4	129.922	3252.77	0	0.0979492	0.625587	4	140.405	4717.03	381	0.306545	0.696446	6	121.443	3962.26	992	0.407787	0.580641	6	120.159
